# Supplementary material for: Comparative Genomics and Transcriptomics Analyses Reveal Divergent Lifestyle Features of Nematode Endoparasitic Fungus Hirsutella minnesotensis
Source: Genome Biol Evol. 2014 Oct 30;6(11):3077–93. doi: 10.1093/gbe/evu241 (PMC4255773; doi:10.1093/gbe/evu241)
Supplement: Supplementary Data [file supp_evu241_Supplementary_table-revision.xlsx]

## Sheet: S1
Table S1. Species used in this comparative study.
Species	Genome size (Mb)	Protein-coding genes	Repeat rate (%)	Submission Institute	Sequencing center	Reference
Hirsutella minnesotensis	51.4	12702	32.67	Institute of Microbiology, Chinese Academy of Sciences	Beijing Genomics Institute (Shenzhen, China)	This study
Ophiocordyceps sinensis	120	6972	37.98	Key Laboratory of Insect Developmental and Evolutionary Biology, Institute of Plant Physiology and Ecology, Shanghai Institutes for Biological Sciences, Chinese Academy of Sciences	Beijing Genomics Institute (Shenzhen, China)	Hu et al. Chinese Science Bulletin, 2013
Tolypocladium inflatum	30.3	9998	1.24	Oregon State University	Center for Genome Research and Biocomputing (CGRB) at Oregon State University	Bushley et al. PLoS Genetics, 2014
Metarhizium robertsii	39	10582	0.98	Key Laboratory of Insect Developmental and Evolutionary Biology, Institute of Plant Physiology and Ecology, Shanghai Institutes for Biological Sciences, Chinese Academy of Sciences	Beijing Genomics Institute (Shenzhen, China)	Gao et al. PLoS Genetics, 2011
Beauveria bassiana	33.7	10366	2.03	Key Laboratory of Insect Developmental and Evolutionary Biology, Institute of Plant Physiology and Ecology, Shanghai Institutes for Biological Sciences, Chinese Academy of Sciences	Chinese National Human Genome Center (Shanghai, China)	Xiao et al. Scientific Reports, 2012
Cordyceps militaris	32.2	9684	3.04	Key Laboratory of Insect Developmental and Evolutionary Biology, Institute of Plant Physiology and Ecology, Shanghai Institutes for Biological Sciences, Chinese Academy of Sciences	Chinese National Human Genome Center (Shanghai, China)	Zheng et al. Genome Biology, 2011
Arthrobotrys oligospora	40.1	11479	1.42	Laboratory for Conservation and Utilization of Bio-Resources, and Key Laboratory of Microbial Diversity in Southwest China, Ministry of Education, Yunnan University; TEDA School of Biological Sciences and Biotechnology, Nankai University, China	Nankai University, China	Yang et al. PLoS Pathogens, 2011
Monacrosporium haptotylum	40.4	10959	3.84	Microbial Ecology Group, Department of Biology, Lund University	KTH Stockholm and DNA Sequencing Facility at Lund University	Meerupati et al. PLoS Genetics, 2013
Drechslerella stenobrocha	29	7781	0.92	Institute of Microbiology, Chinese Academy of Sciences	Beijing Genomics Institute (Shenzhen, China)	Liu et al. BMC Genomics, 2014
Fusarium graminearum	36.1	13321	44	Broad Institute	Broad Institute	Cuomo et al. Science, 2007
Neurspora crassa	38.6	9733	10	Broad Institute	Broad Institute	Galagan et al. Nature, 2003
Magnaporthe oryzae	37.9	11054	52	Broad Institute	Broad Institute	Dean et al. Nature, 2005
Sclerotinia sclerotiorum	38.3	14503	7	Broad Institute	Broad Institute	Amselem et al. PLoS Genetics, 2011
Aspergillus nidulans	30.1	9410	0.4	Broad Institute	Broad Institute	Galagan et al. Nature, 2005
Saccharomyces cerevisiae	12	5381	1.1	Broad Institute	Broad Institute	Goffeau et al. Science, 1997

## Sheet: S2
Table S2. Gene enrichment of Pfam domains in TE-rich region (>60%) in H. minnesotensis
ID	Term	Matched all gene number	Matched DEG gene number	Matched all gene	Matched DEG gene	P value
PF00078	Reverse transcriptase	172	102	HIM_10092, HIM_10145, HIM_10149, HIM_10257, HIM_10305, HIM_10310, HIM_10331, HIM_10341, HIM_10347, HIM_10375, HIM_10389, HIM_10390, HIM_10425, HIM_10431, HIM_10456, HIM_10475, HIM_10557, HIM_10575, HIM_10620, HIM_10624, HIM_10642, HIM_10666, HIM_10667, HIM_10689, HIM_10714, HIM_10735, HIM_10778, HIM_10803, HIM_10836, HIM_10838, HIM_10844, HIM_10860, HIM_10888, HIM_10938, HIM_10965, HIM_10980, HIM…	HIM_10257, HIM_10310, HIM_10331, HIM_10431, HIM_10456, HIM_10475, HIM_10575, HIM_10620, HIM_10624, HIM_10642, HIM_10666, HIM_10667, HIM_10689, HIM_10714, HIM_10735, HIM_10778, HIM_10836, HIM_10838, HIM_10844, HIM_10938, HIM_10965, HIM_09036, HIM_09141, HIM_09144, HIM_09186, HIM_09216, HIM_09394, HIM_09764, HIM_09798, HIM_09840, HIM_09943, HIM_11019, HIM_11047, HIM_11049, HIM_11064, HIM_11079, HIM…	1.70453e-28
PF05699	HAT dimerisation	192	99	HIM_10004, HIM_10009, HIM_10108, HIM_10123, HIM_10170, HIM_10196, HIM_10251, HIM_10280, HIM_10294, HIM_10324, HIM_10409, HIM_10412, HIM_10443, HIM_10457, HIM_10487, HIM_10537, HIM_10549, HIM_10553, HIM_10578, HIM_10593, HIM_10594, HIM_10607, HIM_10651, HIM_10658, HIM_10699, HIM_10757, HIM_10773, HIM_10853, HIM_10890, HIM_10891, HIM_10915, HIM_10943, HIM_10946, HIM_10948, HIM_10949, HIM_10950, HIM…	HIM_10170, HIM_10251, HIM_10324, HIM_10457, HIM_10537, HIM_10549, HIM_10553, HIM_10578, HIM_10658, HIM_10699, HIM_10773, HIM_10915, HIM_10943, HIM_10946, HIM_10948, HIM_10949, HIM_10950, HIM_10956, HIM_06242, HIM_09033, HIM_09099, HIM_09188, HIM_09758, HIM_09831, HIM_09839, HIM_09923, HIM_09940, HIM_09951, HIM_11026, HIM_11037, HIM_11076, HIM_11129, HIM_11130, HIM_11134, HIM_11145, HIM_11156, HIM…	2.12798e-21
PF05970	DNA helicase PIF1, ATP-dependent	143	78	HIM_10032, HIM_10045, HIM_10090, HIM_10154, HIM_10157, HIM_10172, HIM_10261, HIM_10321, HIM_10349, HIM_10467, HIM_10489, HIM_10520, HIM_10555, HIM_10628, HIM_10638, HIM_10718, HIM_10728, HIM_10738, HIM_10769, HIM_10777, HIM_10830, HIM_10867, HIM_10913, HIM_10923, HIM_10931, HIM_10936, HIM_10991, HIM_06047, HIM_06163, HIM_06164, HIM_06178, HIM_06218, HIM_06264, HIM_06343, HIM_06354, HIM_06363, HIM…	HIM_10032, HIM_10045, HIM_10154, HIM_10157, HIM_10172, HIM_10261, HIM_10321, HIM_10467, HIM_10520, HIM_10628, HIM_10638, HIM_10718, HIM_10728, HIM_10738, HIM_10769, HIM_10777, HIM_10830, HIM_10913, HIM_10923, HIM_10931, HIM_10936, HIM_06163, HIM_06164, HIM_06178, HIM_09095, HIM_09228, HIM_09597, HIM_09754, HIM_09837, HIM_11065, HIM_11139, HIM_11141, HIM_11189, HIM_11320, HIM_11370, HIM_11393, HIM…	4.93508e-19
PF03184	DDE superfamily endonuclease, CENP-B-like	219	97	HIM_10040, HIM_10105, HIM_10113, HIM_10119, HIM_10137, HIM_10148, HIM_10272, HIM_10295, HIM_10298, HIM_10323, HIM_10383, HIM_10401, HIM_10419, HIM_10420, HIM_10430, HIM_10439, HIM_10481, HIM_10493, HIM_10504, HIM_10505, HIM_10625, HIM_10636, HIM_10687, HIM_10703, HIM_10705, HIM_10708, HIM_10749, HIM_10782, HIM_10806, HIM_10840, HIM_10841, HIM_10871, HIM_10872, HIM_10894, HIM_10895, HIM_10906, HIM…	HIM_10040, HIM_10323, HIM_10430, HIM_10481, HIM_10625, HIM_10636, HIM_10687, HIM_10703, HIM_10705, HIM_10708, HIM_10840, HIM_10841, HIM_10906, HIM_10909, HIM_10921, HIM_10945, HIM_09030, HIM_09035, HIM_09097, HIM_09133, HIM_09499, HIM_09504, HIM_09560, HIM_09561, HIM_09751, HIM_09752, HIM_09762, HIM_09802, HIM_09926, HIM_09935, HIM_09937, HIM_09943, HIM_09948, HIM_09956, HIM_09966, HIM_11044, HIM…	2.60058e-15
PF00665	Integrase, catalytic core	133	65	HIM_10010, HIM_10018, HIM_10077, HIM_10197, HIM_10240, HIM_10292, HIM_10310, HIM_10324, HIM_10334, HIM_10335, HIM_10341, HIM_10404, HIM_10433, HIM_10472, HIM_10475, HIM_10513, HIM_10530, HIM_10616, HIM_10620, HIM_10695, HIM_10698, HIM_10803, HIM_10824, HIM_10836, HIM_10838, HIM_10961, HIM_10981, HIM_06157, HIM_06271, HIM_06512, HIM_06735, HIM_06999, HIM_09271, HIM_09329, HIM_09438, HIM_09623, HIM…	HIM_10240, HIM_10310, HIM_10324, HIM_10334, HIM_10335, HIM_10433, HIM_10472, HIM_10475, HIM_10513, HIM_10616, HIM_10620, HIM_10695, HIM_10698, HIM_10836, HIM_10838, HIM_10961, HIM_09438, HIM_09716, HIM_09970, HIM_09975, HIM_11024, HIM_11043, HIM_11049, HIM_11104, HIM_11110, HIM_11166, HIM_11326, HIM_11446, HIM_11499, HIM_11524, HIM_11705, HIM_11872, HIM_11921, HIM_12039, HIM_12040, HIM_12096, HIM…	4.27893e-13
PF00075	Ribonuclease H domain	62	39	HIM_10180, HIM_10250, HIM_10257, HIM_10375, HIM_10436, HIM_10542, HIM_10557, HIM_10624, HIM_10643, HIM_10666, HIM_10714, HIM_10916, HIM_10938, HIM_06978, HIM_09053, HIM_09127, HIM_09144, HIM_09200, HIM_09394, HIM_09432, HIM_09798, HIM_09912, HIM_09934, HIM_11027, HIM_11159, HIM_11211, HIM_11416, HIM_11443, HIM_11622, HIM_11629, HIM_11636, HIM_11673, HIM_11765, HIM_11899, HIM_11979, HIM_12033, HIM…	HIM_10180, HIM_10250, HIM_10257, HIM_10542, HIM_10624, HIM_10643, HIM_10666, HIM_10714, HIM_10916, HIM_10938, HIM_09127, HIM_09144, HIM_09394, HIM_09798, HIM_09934, HIM_11027, HIM_11159, HIM_11416, HIM_11443, HIM_11622, HIM_11629, HIM_11673, HIM_11765, HIM_11899, HIM_12033, HIM_12062, HIM_12087, HIM_12128, HIM_12197, HIM_12240, HIM_12321, HIM_12368, HIM_12392, HIM_12471, HIM_12563, HIM_12680, HIM…	7.0156e-13
PF07727	Reverse transcriptase, RNA-dependent DNA polymerase	90	49	HIM_10010, HIM_10030, HIM_10038, HIM_10259, HIM_10334, HIM_10335, HIM_10433, HIM_10465, HIM_10472, HIM_10530, HIM_10616, HIM_10672, HIM_10695, HIM_10700, HIM_10836, HIM_10961, HIM_10981, HIM_06044, HIM_06055, HIM_06271, HIM_06735, HIM_09438, HIM_09623, HIM_09645, HIM_09664, HIM_09716, HIM_09922, HIM_09970, HIM_11043, HIM_11129, HIM_11154, HIM_11166, HIM_11290, HIM_11396, HIM_11585, HIM_11697, HIM…	HIM_10030, HIM_10038, HIM_10259, HIM_10334, HIM_10335, HIM_10433, HIM_10465, HIM_10472, HIM_10616, HIM_10695, HIM_10700, HIM_10836, HIM_10961, HIM_09438, HIM_09716, HIM_09970, HIM_11043, HIM_11129, HIM_11154, HIM_11166, HIM_11396, HIM_11697, HIM_11702, HIM_11921, HIM_12015, HIM_12082, HIM_12096, HIM_12125, HIM_12127, HIM_12147, HIM_12158, HIM_12239, HIM_12328, HIM_12339, HIM_12383, HIM_12384, HIM…	1.99197e-12
PF10551	MULE transposase, conserved domain	87	42	HIM_10039, HIM_10166, HIM_10168, HIM_10276, HIM_10418, HIM_10421, HIM_10509, HIM_10552, HIM_10574, HIM_10589, HIM_10652, HIM_10674, HIM_10679, HIM_10711, HIM_10748, HIM_10766, HIM_10786, HIM_10878, HIM_10902, HIM_06382, HIM_09137, HIM_09184, HIM_09395, HIM_09532, HIM_09588, HIM_09612, HIM_09625, HIM_09648, HIM_09650, HIM_09661, HIM_09663, HIM_09973, HIM_11012, HIM_11016, HIM_11099, HIM_11237, HIM…	HIM_10039, HIM_10166, HIM_10168, HIM_10552, HIM_10574, HIM_10711, HIM_10766, HIM_10902, HIM_09137, HIM_09184, HIM_09395, HIM_09588, HIM_09973, HIM_11016, HIM_11099, HIM_11390, HIM_11397, HIM_11449, HIM_11457, HIM_11500, HIM_11572, HIM_11680, HIM_11791, HIM_11991, HIM_12036, HIM_12038, HIM_12047, HIM_12058, HIM_12097, HIM_12216, HIM_12244, HIM_12292, HIM_12305, HIM_12332, HIM_12492, HIM_12649, HIM…	9.39045e-09
PF12550	Transcription activator, osmotic-stress induced	35	23	HIM_10177, HIM_10253, HIM_10279, HIM_10344, HIM_10391, HIM_10428, HIM_10556, HIM_10580, HIM_10592, HIM_10662, HIM_10930, HIM_06255, HIM_09212, HIM_09380, HIM_11057, HIM_11218, HIM_11245, HIM_11251, HIM_11445, HIM_11482, HIM_11714, HIM_11777, HIM_11996, HIM_12205, HIM_12230, HIM_12284, HIM_12616, HIM_05635, HIM_05704, HIM_07527, HIM_01944, HIM_08281, HIM_08401, HIM_08825, HIM_08934	HIM_10177, HIM_10253, HIM_10428, HIM_10580, HIM_10662, HIM_10930, HIM_06255, HIM_09212, HIM_11057, HIM_11445, HIM_11714, HIM_11777, HIM_11996, HIM_12205, HIM_12284, HIM_12616, HIM_05635, HIM_05704, HIM_07527, HIM_08281, HIM_08401, HIM_08825, HIM_08934	1.13116e-08
PF05225	Helix-turn-helix, Psq	27	19	HIM_10040, HIM_10120, HIM_10148, HIM_10439, HIM_10625, HIM_10660, HIM_10670, HIM_10687, HIM_09815, HIM_09906, HIM_11044, HIM_11209, HIM_11328, HIM_11349, HIM_11512, HIM_11590, HIM_11696, HIM_11903, HIM_12021, HIM_12207, HIM_12280, HIM_12308, HIM_12361, HIM_12504, HIM_01399, HIM_01418, HIM_08688	HIM_10040, HIM_10625, HIM_10660, HIM_10670, HIM_10687, HIM_11044, HIM_11328, HIM_11349, HIM_11512, HIM_11590, HIM_11696, HIM_11903, HIM_12021, HIM_12207, HIM_12280, HIM_12308, HIM_12361, HIM_12504, HIM_08688	4.03714e-08
PF03372	Endonuclease/exonuclease/phosphatase	41	22	HIM_10306, HIM_10492, HIM_10715, HIM_10888, HIM_10903, HIM_10938, HIM_10980, HIM_10989, HIM_06783, HIM_09140, HIM_09144, HIM_09216, HIM_09394, HIM_09798, HIM_11064, HIM_11079, HIM_11265, HIM_11360, HIM_11376, HIM_11403, HIM_11416, HIM_11443, HIM_11624, HIM_11628, HIM_11747, HIM_11765, HIM_11979, HIM_12063, HIM_12078, HIM_12368, HIM_12533, HIM_07194, HIM_01474, HIM_02493, HIM_02924, HIM_03441, HIM…	HIM_10715, HIM_10903, HIM_10938, HIM_09140, HIM_09144, HIM_09216, HIM_09394, HIM_09798, HIM_11064, HIM_11079, HIM_11265, HIM_11360, HIM_11403, HIM_11416, HIM_11443, HIM_11624, HIM_11628, HIM_11765, HIM_12063, HIM_12078, HIM_12368, HIM_04967	3.49991e-06
PF00098	Zinc finger, CCHC-type	35	18	HIM_10331, HIM_10341, HIM_10804, HIM_10836, HIM_10838, HIM_06512, HIM_06796, HIM_06999, HIM_09131, HIM_09789, HIM_09969, HIM_11105, HIM_11229, HIM_11351, HIM_11446, HIM_11588, HIM_11619, HIM_11657, HIM_11830, HIM_11948, HIM_12039, HIM_12229, HIM_12267, HIM_12272, HIM_12466, HIM_12657, HIM_01055, HIM_01104, HIM_01771, HIM_03041, HIM_03556, HIM_03725, HIM_08345, HIM_08979, HIM_00709	HIM_10331, HIM_10836, HIM_10838, HIM_09131, HIM_09969, HIM_11105, HIM_11351, HIM_11446, HIM_11619, HIM_11657, HIM_11830, HIM_12039, HIM_12229, HIM_12267, HIM_12272, HIM_12466, HIM_12657, HIM_08345	5.74108e-05
PF11917	Protein of unknown function DUF3435	25	14	HIM_10001, HIM_10330, HIM_10734, HIM_10736, HIM_09508, HIM_09509, HIM_09851, HIM_11121, HIM_11158, HIM_11248, HIM_11336, HIM_11377, HIM_11378, HIM_11379, HIM_11477, HIM_11481, HIM_11483, HIM_11532, HIM_11746, HIM_11984, HIM_12165, HIM_07938, HIM_03031, HIM_08398, HIM_00463	HIM_10330, HIM_10734, HIM_10736, HIM_09508, HIM_09509, HIM_11121, HIM_11158, HIM_11532, HIM_11984, HIM_12165, HIM_07938, HIM_03031, HIM_08398, HIM_00463	0.000116985
PF05729	NACHT	15	10	HIM_10282, HIM_10329, HIM_10576, HIM_10779, HIM_06165, HIM_09993, HIM_11571, HIM_11589, HIM_11772, HIM_11961, HIM_12167, HIM_05610, HIM_07193, HIM_08312, HIM_08617	HIM_10329, HIM_10576, HIM_10779, HIM_06165, HIM_11571, HIM_11589, HIM_11772, HIM_12167, HIM_08312, HIM_08617	0.000158185
PF00385	Chromo domain	43	19	HIM_10068, HIM_10292, HIM_10322, HIM_10341, HIM_10475, HIM_10620, HIM_10621, HIM_10659, HIM_10836, HIM_06045, HIM_06157, HIM_09519, HIM_11049, HIM_11082, HIM_11104, HIM_11222, HIM_11326, HIM_11550, HIM_11584, HIM_11684, HIM_11705, HIM_12040, HIM_12160, HIM_12238, HIM_12250, HIM_12257, HIM_12318, HIM_12341, HIM_12349, HIM_12692, HIM_07452, HIM_01334, HIM_01617, HIM_01844, HIM_03265, HIM_08083, HIM…	HIM_10322, HIM_10475, HIM_10620, HIM_10621, HIM_10659, HIM_10836, HIM_11049, HIM_11082, HIM_11104, HIM_11326, HIM_11684, HIM_11705, HIM_12040, HIM_12160, HIM_12238, HIM_12318, HIM_12341, HIM_12692, HIM_08346	0.000458187
PF07721	Tetratricopeptide TPR-4	10	7	HIM_10327, HIM_10328, HIM_10503, HIM_10827, HIM_09853, HIM_11122, HIM_12168, HIM_12695, HIM_12700, HIM_03057	HIM_10327, HIM_10328, HIM_10827, HIM_11122, HIM_12168, HIM_12695, HIM_12700	0.0011008
PF00890	Fumarate reductase/succinate dehydrogenase flavoprotein, N-terminal	13	8	HIM_06197, HIM_06863, HIM_09230, HIM_11319, HIM_11510, HIM_11511, HIM_12156, HIM_05139, HIM_05618, HIM_05822, HIM_01767, HIM_08318, HIM_04062	HIM_09230, HIM_11319, HIM_11510, HIM_11511, HIM_12156, HIM_05139, HIM_05618, HIM_08318	0.00161941
PF03732	Retrotransposon gag protein	12	7	HIM_10347, HIM_10690, HIM_09743, HIM_11197, HIM_11523, HIM_11551, HIM_11670, HIM_12229, HIM_07463, HIM_08136, HIM_08697, HIM_08698	HIM_10690, HIM_11197, HIM_11523, HIM_11670, HIM_12229, HIM_08697, HIM_08698	0.00489415
PF00799	Geminivirus AL1 replication-associated protein, catalytic domain	5	4	HIM_11773, HIM_11832, HIM_12210, HIM_12516, HIM_12521	HIM_11773, HIM_11832, HIM_12516, HIM_12521	0.00777801
PF00931	NB-ARC	19	9	HIM_10277, HIM_10327, HIM_10328, HIM_10488, HIM_10496, HIM_10503, HIM_10563, HIM_10840, HIM_10862, HIM_09283, HIM_09511, HIM_09635, HIM_11122, HIM_11241, HIM_11371, HIM_11380, HIM_12428, HIM_05660, HIM_03057	HIM_10327, HIM_10328, HIM_10563, HIM_10840, HIM_09511, HIM_11122, HIM_11371, HIM_12428, HIM_05660	0.0086279
PF08284	Retroviral aspartyl protease	8	5	HIM_10310, HIM_06157, HIM_11204, HIM_11705, HIM_11872, HIM_12287, HIM_08393, HIM_08848	HIM_10310, HIM_11705, HIM_11872, HIM_12287, HIM_08393	0.012317
PF01048	Nucleoside phosphorylase domain	6	4	HIM_06165, HIM_11398, HIM_05611, HIM_05626, HIM_02001, HIM_08384	HIM_06165, HIM_11398, HIM_05626, HIM_08384	0.0194893
PF02458	Transferase	7	4	HIM_10154, HIM_09537, HIM_11073, HIM_12615, HIM_12702, HIM_07582, HIM_00192	HIM_10154, HIM_11073, HIM_12615, HIM_12702	0.038047
PF02171	Stem cell self-renewal protein Piwi	7	4	HIM_10685, HIM_11383, HIM_11665, HIM_12193, HIM_12577, HIM_01855, HIM_03468	HIM_10685, HIM_11665, HIM_12193, HIM_12577	0.038047
PF09337	Zinc finger, H2C2-type, histone UAS binding	10	5	HIM_10331, HIM_10341, HIM_06512, HIM_06999, HIM_11351, HIM_11499, HIM_11657, HIM_12694, HIM_03653, HIM_08979	HIM_10331, HIM_11351, HIM_11499, HIM_11657, HIM_12694	0.0382532
PF03101	Transcription factor, FAR1-related	27	10	HIM_10166, HIM_10276, HIM_10552, HIM_10579, HIM_10748, HIM_09395, HIM_09973, HIM_09975, HIM_11010, HIM_11244, HIM_12036, HIM_12097, HIM_12452, HIM_12492, HIM_12537, HIM_07018, HIM_07348, HIM_07759, HIM_07890, HIM_07939, HIM_02159, HIM_02500, HIM_02646, HIM_08527, HIM_04299, HIM_00360, HIM_00813	HIM_10166, HIM_10552, HIM_10579, HIM_09395, HIM_09973, HIM_09975, HIM_12036, HIM_12097, HIM_12492, HIM_07939	0.0387128
PF09364	Xylulose 5-phosphate/Fructose 6-phosphate phosphoketolase, N-terminal	2	2	HIM_09098, HIM_11737	HIM_09098, HIM_11737	0.0432178
PF07287	Protein of unknown function DUF1446	2	2	HIM_09231, HIM_07823	HIM_09231, HIM_07823	0.0432178
PF04059	RNA recognition motif 2	2	2	HIM_04442, HIM_04443	HIM_04442, HIM_04443	0.0432178
PF10685	Stress-induced protein, KGG, repeat	2	2	HIM_09102, HIM_09193	HIM_09102, HIM_09193	0.0432178
PF09363	Xylulose 5-phosphate/Fructose 6-phosphate phosphoketolase, C-terminal	2	2	HIM_09098, HIM_11737	HIM_09098, HIM_11737	0.0432178
PF00871	Aliphatic acid kinase, short-chain	2	2	HIM_09096, HIM_11736	HIM_09096, HIM_11736	0.0432178
PF03894	Xylulose 5-phosphate/Fructose 6-phosphate phosphoketolase	2	2	HIM_09098, HIM_11737	HIM_09098, HIM_11737	0.0432178
PF05859	Centromere protein Mis12	2	2	HIM_12543, HIM_12698	HIM_12543, HIM_12698	0.0432178
PF00550	Phosphopantetheine-binding	79	23	HIM_10266, HIM_10463, HIM_10518, HIM_10847, HIM_10897, HIM_06045, HIM_06187, HIM_06262, HIM_06577, HIM_06668, HIM_06702, HIM_06709, HIM_06866, HIM_09145, HIM_09159, HIM_09296, HIM_09496, HIM_09578, HIM_09587, HIM_09804, HIM_11088, HIM_11358, HIM_11558, HIM_12004, HIM_12079, HIM_12217, HIM_05122, HIM_05191, HIM_05197, HIM_05244, HIM_05263, HIM_05342, HIM_05419, HIM_05758, HIM_05800, HIM_05821, HIM…	HIM_10463, HIM_10518, HIM_09145, HIM_09159, HIM_09296, HIM_09578, HIM_09587, HIM_09804, HIM_11088, HIM_11358, HIM_12079, HIM_12217, HIM_05122, HIM_05191, HIM_05197, HIM_05342, HIM_05800, HIM_07839, HIM_07842, HIM_08287, HIM_08693, HIM_08875, HIM_04966	0.0496037

## Sheet: S3
Table S3. Gene enrichment of GO terms in TE-rich region (>60%) in H. minnesotensis
ID	Term	Matched all gene number	Matched DEG gene number	Matched all gene	Matched DEG gene	P value
GO:0003676	nucleic acid binding	1189	481	HIM_06509, HIM_11298, HIM_07089, HIM_11209, HIM_09520, HIM_10844, HIM_02860, HIM_06978, HIM_07244, HIM_02107, HIM_05014, HIM_12125, HIM_03181, HIM_09144, HIM_07893, HIM_00073, HIM_12160, HIM_10643, HIM_10836, HIM_11307, HIM_01046, HIM_08939, HIM_04947, HIM_07680, HIM_01528, HIM_12267, HIM_12053, HIM_08317, HIM_11820, HIM_11285, HIM_08763, HIM_03561, HIM_10257, HIM_12015, HIM_09974, HIM_00413, HIM…	HIM_10844, HIM_12125, HIM_09144, HIM_12160, HIM_10643, HIM_10836, HIM_08939, HIM_12267, HIM_12053, HIM_08317, HIM_11820, HIM_08763, HIM_10257, HIM_12015, HIM_09974, HIM_03303, HIM_09229, HIM_12322, HIM_12368, HIM_11570, HIM_12545, HIM_11793, HIM_11134, HIM_10705, HIM_11649, HIM_12312, HIM_09960, HIM_04446, HIM_05136, HIM_09957, HIM_08397, HIM_09501, HIM_11081, HIM_08687, HIM_09127, HIM_01658, HIM…	7.31685e-60
GO:0003964	RNA-directed DNA polymerase activity	172	102	HIM_08153, HIM_10389, HIM_10375, HIM_07592, HIM_10689, HIM_04705, HIM_10844, HIM_12062, HIM_09053, HIM_10456, HIM_08979, HIM_04010, HIM_11443, HIM_11454, HIM_10347, HIM_12337, HIM_09144, HIM_11676, HIM_11822, HIM_06157, HIM_10620, HIM_09982, HIM_09141, HIM_11807, HIM_11104, HIM_10836, HIM_10145, HIM_11648, HIM_11425, HIM_10557, HIM_11963, HIM_09943, HIM_09394, HIM_11851, HIM_10431, HIM_12319, HIM…	HIM_10689, HIM_10844, HIM_12062, HIM_10456, HIM_11443, HIM_11454, HIM_12337, HIM_09144, HIM_11676, HIM_11822, HIM_10620, HIM_09141, HIM_11104, HIM_10836, HIM_11648, HIM_11425, HIM_09943, HIM_09394, HIM_11851, HIM_10431, HIM_12319, HIM_12240, HIM_10714, HIM_10257, HIM_11872, HIM_11863, HIM_08402, HIM_12647, HIM_12322, HIM_11846, HIM_11399, HIM_12039, HIM_08349, HIM_03027, HIM_12368, HIM_12128, HIM…	1.70453e-28
GO:0006278	RNA-dependent DNA replication	173	102	HIM_08153, HIM_10389, HIM_10375, HIM_07592, HIM_10689, HIM_04705, HIM_10844, HIM_12062, HIM_09053, HIM_10456, HIM_08979, HIM_04010, HIM_11443, HIM_11454, HIM_10347, HIM_12337, HIM_09144, HIM_11676, HIM_11822, HIM_06157, HIM_10620, HIM_09982, HIM_09141, HIM_11807, HIM_11104, HIM_10836, HIM_10145, HIM_11648, HIM_11425, HIM_10557, HIM_11963, HIM_09943, HIM_09394, HIM_11851, HIM_10431, HIM_12319, HIM…	HIM_10689, HIM_10844, HIM_12062, HIM_10456, HIM_11443, HIM_11454, HIM_12337, HIM_09144, HIM_11676, HIM_11822, HIM_10620, HIM_09141, HIM_11104, HIM_10836, HIM_11648, HIM_11425, HIM_09943, HIM_09394, HIM_11851, HIM_10431, HIM_12319, HIM_12240, HIM_10714, HIM_10257, HIM_11872, HIM_11863, HIM_08402, HIM_12647, HIM_12322, HIM_11846, HIM_11399, HIM_12039, HIM_08349, HIM_03027, HIM_12368, HIM_12128, HIM…	3.32158e-28
GO:0046983	protein dimerization activity	219	105	HIM_12162, HIM_11848, HIM_09273, HIM_10651, HIM_10457, HIM_10324, HIM_11145, HIM_12408, HIM_10853, HIM_03024, HIM_12095, HIM_08927, HIM_08228, HIM_12530, HIM_11520, HIM_10849, HIM_11413, HIM_11276, HIM_00499, HIM_07893, HIM_10607, HIM_10487, HIM_12690, HIM_10891, HIM_04645, HIM_05735, HIM_10915, HIM_12202, HIM_11960, HIM_11307, HIM_06314, HIM_09188, HIM_12282, HIM_11941, HIM_11130, HIM_10537, HIM…	HIM_12162, HIM_11848, HIM_10457, HIM_10324, HIM_11145, HIM_03024, HIM_12095, HIM_08927, HIM_11520, HIM_11413, HIM_12690, HIM_10915, HIM_12202, HIM_09188, HIM_12282, HIM_11130, HIM_10537, HIM_11452, HIM_10946, HIM_12141, HIM_11427, HIM_12502, HIM_11894, HIM_11859, HIM_11517, HIM_10949, HIM_11820, HIM_06242, HIM_11717, HIM_11188, HIM_08477, HIM_08692, HIM_12009, HIM_11626, HIM_09831, HIM_12035, HIM…	1.5329e-19
GO:0015074	DNA integration	207	101	HIM_02014, HIM_12382, HIM_10616, HIM_06034, HIM_10324, HIM_11431, HIM_02006, HIM_11499, HIM_11166, HIM_07892, HIM_12125, HIM_05337, HIM_06533, HIM_06157, HIM_11445, HIM_11246, HIM_01840, HIM_12160, HIM_10620, HIM_11104, HIM_10836, HIM_08574, HIM_05133, HIM_09970, HIM_06390, HIM_05410, HIM_05281, HIM_08045, HIM_10018, HIM_11377, HIM_10001, HIM_09887, HIM_11963, HIM_09846, HIM_04441, HIM_09955, HIM…	HIM_12382, HIM_10616, HIM_10324, HIM_11499, HIM_11166, HIM_12125, HIM_05337, HIM_11445, HIM_12160, HIM_10620, HIM_11104, HIM_10836, HIM_05133, HIM_09970, HIM_04441, HIM_09955, HIM_08763, HIM_10428, HIM_11714, HIM_08398, HIM_11043, HIM_12015, HIM_11872, HIM_12040, HIM_10334, HIM_12322, HIM_10535, HIM_05622, HIM_08396, HIM_12039, HIM_12285, HIM_10575, HIM_08401, HIM_11921, HIM_12099, HIM_10310, HIM…	1.55247e-19
GO:0004523	ribonuclease H activity	69	43	HIM_08153, HIM_10375, HIM_10542, HIM_04705, HIM_10938, HIM_09977, HIM_09798, HIM_12062, HIM_09053, HIM_06978, HIM_04010, HIM_11443, HIM_11178, HIM_09144, HIM_11159, HIM_10643, HIM_11401, HIM_11211, HIM_07611, HIM_04967, HIM_09934, HIM_11416, HIM_09912, HIM_10557, HIM_09127, HIM_11636, HIM_12033, HIM_09394, HIM_10431, HIM_12087, HIM_02945, HIM_12240, HIM_10714, HIM_10257, HIM_10180, HIM_08649, HIM…	HIM_10542, HIM_10938, HIM_09977, HIM_09798, HIM_12062, HIM_11443, HIM_09144, HIM_11159, HIM_10643, HIM_11401, HIM_04967, HIM_09934, HIM_11416, HIM_09127, HIM_12033, HIM_09394, HIM_10431, HIM_12087, HIM_12240, HIM_10714, HIM_10257, HIM_10180, HIM_12197, HIM_12623, HIM_11673, HIM_11027, HIM_10666, HIM_12471, HIM_11899, HIM_11629, HIM_11622, HIM_08349, HIM_12368, HIM_03027, HIM_12128, HIM_10250, HIM…	7.45369e-14
GO:0003723	RNA binding	286	111	HIM_08153, HIM_10389, HIM_06087, HIM_10689, HIM_10844, HIM_00114, HIM_12062, HIM_10456, HIM_04848, HIM_01787, HIM_11454, HIM_10347, HIM_03591, HIM_12337, HIM_00937, HIM_09144, HIM_01761, HIM_00687, HIM_10620, HIM_09982, HIM_10836, HIM_10145, HIM_01030, HIM_11425, HIM_06973, HIM_08539, HIM_11963, HIM_09943, HIM_07316, HIM_03979, HIM_07878, HIM_12319, HIM_10999, HIM_12240, HIM_10989, HIM_10257, HIM…	HIM_10689, HIM_10844, HIM_12062, HIM_10456, HIM_11454, HIM_12337, HIM_09144, HIM_10620, HIM_10836, HIM_11425, HIM_09943, HIM_12319, HIM_12240, HIM_10257, HIM_11872, HIM_11863, HIM_12647, HIM_12322, HIM_11394, HIM_08377, HIM_12368, HIM_10310, HIM_09036, HIM_02726, HIM_12608, HIM_12078, HIM_11819, HIM_11161, HIM_11051, HIM_11649, HIM_11661, HIM_12561, HIM_12312, HIM_09216, HIM_11446, HIM_10938, HIM…	1.43703e-12
GO:0016891	endoribonuclease activity, producing 5'-phosphomonoesters	25	16	HIM_11230, HIM_11648, HIM_06146, HIM_10844, HIM_08402, HIM_11402, HIM_10751, HIM_11617, HIM_11399, HIM_10758, HIM_11164, HIM_10960, HIM_11637, HIM_12296, HIM_00464, HIM_11113, HIM_12345, HIM_10092, HIM_06600, HIM_07735, HIM_11503, HIM_09957, HIM_10772, HIM_10859, HIM_11910	HIM_11648, HIM_10844, HIM_08402, HIM_11402, HIM_11617, HIM_11399, HIM_11164, HIM_10960, HIM_12296, HIM_00464, HIM_11113, HIM_12345, HIM_11503, HIM_09957, HIM_10772, HIM_11910	3.44666e-06
GO:0004713	protein tyrosine kinase activity	62	28	HIM_12435, HIM_08486, HIM_08385, HIM_09925, HIM_10429, HIM_12200, HIM_11021, HIM_12387, HIM_11938, HIM_07736, HIM_10648, HIM_11315, HIM_00640, HIM_11394, HIM_10609, HIM_12037, HIM_10861, HIM_09521, HIM_11355, HIM_10688, HIM_10856, HIM_07392, HIM_12294, HIM_02317, HIM_10671, HIM_02355, HIM_12297, HIM_11234, HIM_10905, HIM_08845, HIM_09827, HIM_12026, HIM_11115, HIM_12051, HIM_10244, HIM_10440, HIM…	HIM_12435, HIM_08385, HIM_09925, HIM_10429, HIM_12200, HIM_11021, HIM_12387, HIM_11315, HIM_11394, HIM_12037, HIM_11355, HIM_10688, HIM_12294, HIM_12297, HIM_10905, HIM_09827, HIM_11115, HIM_12051, HIM_10244, HIM_11614, HIM_12246, HIM_11652, HIM_11151, HIM_10781, HIM_09826, HIM_11788, HIM_09155, HIM_12619	1.36321e-05
GO:0034061	DNA polymerase activity	42	21	HIM_11661, HIM_04486, HIM_10844, HIM_08402, HIM_06476, HIM_10456, HIM_11399, HIM_10758, HIM_02786, HIM_12296, HIM_12345, HIM_11676, HIM_07735, HIM_11503, HIM_03382, HIM_09957, HIM_10860, HIM_01497, HIM_09141, HIM_11230, HIM_10417, HIM_11648, HIM_12608, HIM_10751, HIM_11402, HIM_11617, HIM_11164, HIM_07077, HIM_10960, HIM_11637, HIM_00464, HIM_12425, HIM_09852, HIM_02283, HIM_03281, HIM_10092, HIM…	HIM_11661, HIM_10844, HIM_08402, HIM_10456, HIM_11399, HIM_12296, HIM_12345, HIM_11676, HIM_11503, HIM_09957, HIM_09141, HIM_11648, HIM_12608, HIM_11402, HIM_11617, HIM_11164, HIM_10960, HIM_00464, HIM_12515, HIM_10772, HIM_11910	2.43927e-05
GO:0006310	DNA recombination	64	28	HIM_03644, HIM_11298, HIM_08934, HIM_10606, HIM_11586, HIM_02370, HIM_01051, HIM_11299, HIM_10242, HIM_06533, HIM_11445, HIM_11246, HIM_08825, HIM_11598, HIM_10929, HIM_10985, HIM_11377, HIM_10098, HIM_10001, HIM_10986, HIM_09846, HIM_09955, HIM_10592, HIM_11482, HIM_12205, HIM_10428, HIM_12404, HIM_00300, HIM_11714, HIM_08398, HIM_07527, HIM_05642, HIM_11251, HIM_08857, HIM_10344, HIM_01944, HIM…	HIM_08934, HIM_10242, HIM_11445, HIM_08825, HIM_11598, HIM_10929, HIM_09955, HIM_12205, HIM_10428, HIM_00300, HIM_11714, HIM_08398, HIM_07527, HIM_08857, HIM_05704, HIM_08281, HIM_12609, HIM_10566, HIM_11996, HIM_12285, HIM_10575, HIM_08401, HIM_12099, HIM_05200, HIM_06255, HIM_11514, HIM_11857, HIM_12477	2.81385e-05
GO:0048646	anatomical structure formation involved in morphogenesis	53	24	HIM_11036, HIM_12040, HIM_09483, HIM_07230, HIM_00490, HIM_04238, HIM_11446, HIM_09960, HIM_11204, HIM_08848, HIM_12647, HIM_12322, HIM_08457, HIM_06475, HIM_02128, HIM_04866, HIM_12440, HIM_02288, HIM_06098, HIM_12039, HIM_08254, HIM_10686, HIM_00586, HIM_08393, HIM_01571, HIM_02251, HIM_06157, HIM_12266, HIM_12450, HIM_08364, HIM_10620, HIM_10310, HIM_11104, HIM_10836, HIM_05046, HIM_12287, HIM…	HIM_11036, HIM_12040, HIM_11446, HIM_09960, HIM_12647, HIM_12322, HIM_12440, HIM_12039, HIM_10686, HIM_08393, HIM_12266, HIM_10620, HIM_10310, HIM_11104, HIM_10836, HIM_12287, HIM_09193, HIM_11705, HIM_08687, HIM_09102, HIM_12161, HIM_11049, HIM_12487, HIM_11872	5.25818e-05
GO:0003677	DNA binding	644	171	HIM_02014, HIM_06509, HIM_01275, HIM_11209, HIM_06034, HIM_06621, HIM_10907, HIM_07244, HIM_02006, HIM_02107, HIM_11633, HIM_12125, HIM_11003, HIM_11413, HIM_01687, HIM_01387, HIM_11246, HIM_12160, HIM_10836, HIM_08574, HIM_01117, HIM_09188, HIM_04821, HIM_10416, HIM_04947, HIM_10001, HIM_04802, HIM_06389, HIM_00393, HIM_06972, HIM_10592, HIM_08763, HIM_10428, HIM_06735, HIM_05530, HIM_02534, HIM…	HIM_10907, HIM_11633, HIM_12125, HIM_11413, HIM_12160, HIM_10836, HIM_09188, HIM_08763, HIM_10428, HIM_01659, HIM_12015, HIM_08857, HIM_11616, HIM_09560, HIM_12322, HIM_12545, HIM_12096, HIM_10242, HIM_08397, HIM_10625, HIM_09975, HIM_05615, HIM_01658, HIM_09556, HIM_12150, HIM_04438, HIM_12487, HIM_08316, HIM_09438, HIM_10247, HIM_12692, HIM_10475, HIM_12266, HIM_11058, HIM_10610, HIM_10433, HIM…	0.000190322
GO:0022413	reproductive process in single-celled organism	67	26	HIM_01692, HIM_11446, HIM_09960, HIM_07435, HIM_08848, HIM_08979, HIM_12440, HIM_06098, HIM_02288, HIM_00652, HIM_08393, HIM_11351, HIM_06157, HIM_12450, HIM_07301, HIM_10620, HIM_00281, HIM_11104, HIM_10836, HIM_12347, HIM_11550, HIM_10404, HIM_11408, HIM_11705, HIM_08687, HIM_07654, HIM_02408, HIM_09271, HIM_12487, HIM_06512, HIM_11872, HIM_03464, HIM_01145, HIM_11036, HIM_12040, HIM_11657, HIM…	HIM_11446, HIM_09960, HIM_12440, HIM_08393, HIM_11351, HIM_10620, HIM_11104, HIM_10836, HIM_11408, HIM_11705, HIM_08687, HIM_12487, HIM_11872, HIM_11036, HIM_12040, HIM_11657, HIM_12647, HIM_12322, HIM_12039, HIM_10686, HIM_12266, HIM_10310, HIM_12287, HIM_12694, HIM_11049, HIM_12161	0.000553316
GO:0006260	DNA replication	74	28	HIM_11661, HIM_03644, HIM_11773, HIM_10844, HIM_06446, HIM_10456, HIM_02370, HIM_10758, HIM_02786, HIM_12345, HIM_05532, HIM_11676, HIM_00106, HIM_06017, HIM_09957, HIM_03382, HIM_03945, HIM_09141, HIM_10417, HIM_11648, HIM_01627, HIM_00100, HIM_07940, HIM_11402, HIM_11617, HIM_11637, HIM_12425, HIM_09852, HIM_01319, HIM_00162, HIM_05530, HIM_10859, HIM_10772, HIM_00312, HIM_11832, HIM_04486, HIM…	HIM_11661, HIM_11773, HIM_10844, HIM_10456, HIM_12345, HIM_11676, HIM_09957, HIM_09141, HIM_11648, HIM_07940, HIM_11402, HIM_11617, HIM_10772, HIM_11832, HIM_08402, HIM_11399, HIM_12296, HIM_12516, HIM_11503, HIM_09793, HIM_12608, HIM_11164, HIM_10960, HIM_00464, HIM_12515, HIM_12521, HIM_02762, HIM_11910	0.000557869
GO:0044249	cellular biosynthetic process	26	13	HIM_12485, HIM_12324, HIM_10834, HIM_10145, HIM_00340, HIM_00905, HIM_11621, HIM_12561, HIM_09459, HIM_10842, HIM_05377, HIM_03919, HIM_10678, HIM_11236, HIM_04258, HIM_12317, HIM_11113, HIM_09764, HIM_00779, HIM_08420, HIM_05264, HIM_12263, HIM_11981, HIM_10575, HIM_04257, HIM_02950	HIM_12485, HIM_12324, HIM_10834, HIM_11621, HIM_12561, HIM_10842, HIM_04258, HIM_12317, HIM_11113, HIM_09764, HIM_12263, HIM_10575, HIM_04257	0.000879033
GO:0005871	kinesin complex	14	8	HIM_12134, HIM_11398, HIM_11339, HIM_09511, HIM_10827, HIM_10328, HIM_03057, HIM_09634, HIM_12700, HIM_12164, HIM_11380, HIM_12170, HIM_09635, HIM_12168	HIM_12134, HIM_11398, HIM_09511, HIM_10827, HIM_10328, HIM_12700, HIM_12164, HIM_12168	0.00309225
GO:0030654	beta-lactam antibiotic biosynthetic process	7	5	HIM_10417, HIM_11637, HIM_11503, HIM_00464, HIM_12345, HIM_08402, HIM_11676	HIM_11503, HIM_00464, HIM_12345, HIM_08402, HIM_11676	0.00557106
GO:0006915	apoptosis	20	9	HIM_10563, HIM_09511, HIM_10328, HIM_03057, HIM_09283, HIM_10327, HIM_11241, HIM_05660, HIM_11371, HIM_11122, HIM_10496, HIM_10862, HIM_12428, HIM_10503, HIM_11380, HIM_10277, HIM_10488, HIM_10840, HIM_03573, HIM_09635	HIM_10563, HIM_09511, HIM_10328, HIM_10327, HIM_05660, HIM_11371, HIM_11122, HIM_12428, HIM_10840	0.0128366
GO:0016032	viral reproduction	6	4	HIM_09840, HIM_07592, HIM_07461, HIM_11425, HIM_10476, HIM_10523	HIM_09840, HIM_11425, HIM_10476, HIM_10523	0.0194893
GO:0005488	binding	872	205	HIM_10389, HIM_02014, HIM_10293, HIM_07755, HIM_04483, HIM_10285, HIM_06034, HIM_02592, HIM_06267, HIM_01286, HIM_00102, HIM_11735, HIM_02006, HIM_03931, HIM_09685, HIM_08138, HIM_12337, HIM_02690, HIM_08532, HIM_01016, HIM_08866, HIM_00384, HIM_10807, HIM_08113, HIM_09557, HIM_04955, HIM_04389, HIM_10836, HIM_08241, HIM_02270, HIM_09822, HIM_10145, HIM_08574, HIM_09587, HIM_08719, HIM_08647, HIM…	HIM_11735, HIM_12337, HIM_08866, HIM_09557, HIM_10836, HIM_09587, HIM_04971, HIM_09149, HIM_12623, HIM_12322, HIM_11262, HIM_12442, HIM_11199, HIM_11016, HIM_07529, HIM_10463, HIM_04250, HIM_12078, HIM_09037, HIM_11819, HIM_12575, HIM_11605, HIM_11865, HIM_05141, HIM_08613, HIM_12561, HIM_05191, HIM_09216, HIM_08306, HIM_08943, HIM_01666, HIM_10455, HIM_02764, HIM_08781, HIM_09713, HIM_04248, HIM…	0.0235722
GO:0034641	cellular nitrogen compound metabolic process	48	16	HIM_12324, HIM_10834, HIM_03568, HIM_08085, HIM_00203, HIM_12561, HIM_10842, HIM_07244, HIM_03544, HIM_02769, HIM_05660, HIM_02244, HIM_07653, HIM_09764, HIM_03801, HIM_02664, HIM_10438, HIM_05265, HIM_00284, HIM_08420, HIM_12263, HIM_11981, HIM_10575, HIM_05269, HIM_03208, HIM_01902, HIM_00217, HIM_12485, HIM_00340, HIM_10145, HIM_08577, HIM_02218, HIM_02717, HIM_11621, HIM_10678, HIM_11330, HIM…	HIM_12324, HIM_10834, HIM_12561, HIM_10842, HIM_05660, HIM_09764, HIM_12263, HIM_10575, HIM_12485, HIM_11621, HIM_11330, HIM_00800, HIM_12504, HIM_12317, HIM_11113, HIM_04201	0.0292839
GO:0006082	organic acid metabolic process	4	3	HIM_11736, HIM_10526, HIM_06209, HIM_09096	HIM_11736, HIM_10526, HIM_09096	0.0303252
GO:0008909	isochorismate synthase activity	4	3	HIM_04644, HIM_07529, HIM_08334, HIM_02764	HIM_07529, HIM_08334, HIM_02764	0.0303252
GO:0019028	viral capsid	4	3	HIM_08115, HIM_11832, HIM_11773, HIM_12516	HIM_11832, HIM_11773, HIM_12516	0.0303252
GO:0042802	identical protein binding	23	9	HIM_05938, HIM_10827, HIM_10328, HIM_03057, HIM_12700, HIM_04124, HIM_12695, HIM_09853, HIM_10327, HIM_04064, HIM_07780, HIM_04655, HIM_12168, HIM_10320, HIM_11122, HIM_09336, HIM_03995, HIM_10503, HIM_04583, HIM_08741, HIM_09401, HIM_02721, HIM_05535	HIM_10827, HIM_10328, HIM_12700, HIM_12695, HIM_10327, HIM_12168, HIM_10320, HIM_11122, HIM_09401	0.0343716
GO:0006817	phosphate transport	7	4	HIM_03454, HIM_03021, HIM_01664, HIM_09032, HIM_03321, HIM_07507, HIM_12684	HIM_03021, HIM_01664, HIM_09032, HIM_12684	0.038047
GO:0005315	inorganic phosphate transmembrane transporter activity	7	4	HIM_03454, HIM_03021, HIM_01664, HIM_09032, HIM_03321, HIM_07507, HIM_12684	HIM_03021, HIM_01664, HIM_09032, HIM_12684	0.038047

## Sheet: S4
Table S4. Statistics of genes located in TE-rich region (>60%)
Species	Species specific genes
	Total	No. in TE-rich region	Percentage
H. minnesotensis	2132	842	0.394934

## Sheet: S5
Table S5. Gene annotation of Hirsutella minnesotensis
Gene ID	Pfam domain	SignalP	Lectin	Protease	CAZy	Transporter	P450	GPCRD	Protein kinase	Transcription factor	Secondary metabolism	Annotation of secondary metabolism cluster	Core gene domains	Domain structure	TE region (60%)	Species-specific gene	PHI
HIM_00001	NUDIX hydrolase domain	N
HIM_00002	Like-Sm ribonucleoprotein (LSM) domain	N
HIM_00003		N
HIM_00004	Ras	N				9.A.50.1.1											PHI:339|CLPT1|CAC41973|TX:290576|Colletotrichum
HIM_00005		N
HIM_00006	WD40 repeat, subgroup	N															PHI:211|CaTUP1|AAB63195|TX:5476|Candida
HIM_00007	WD40 repeat, subgroup // Protein of unknown function DUF3639	N
HIM_00008	Heat shock factor (HSF)-type, DNA-binding	N								Winged helix repressor DNA-binding
HIM_00009		N														Y
HIM_00010		N
HIM_00011	Nucleoporin protein Ndc1-Nup	N
HIM_00012	Target SNARE coiled-coil domain	N
HIM_00013	Membrane insertion protein, OxaA/YidC	N
HIM_00014	Glycosyl transferase, family 1	N			GT4
HIM_00015	Gamma-glutamyltranspeptidase	N		T03
HIM_00016	(Uracil-5)-methyltransferase	N
HIM_00017	UNC45-central	N
HIM_00018	Transcription factor Tfb4	N
HIM_00019	Peptidase T2, asparaginase 2	N		T02
HIM_00020	Actin-like	N
HIM_00021	Alcohol dehydrogenase GroES-like // Alcohol dehydrogenase, C-terminal	N															PHI:881|MGG_04556|EDJ96020|TX:148305|Magnaporthe
HIM_00022	Heavy metal-associated domain, HMA	N
HIM_00023		N
HIM_00024	3-Oxoacyl-[acyl-carrier-protein (ACP)] synthase III // Thiolase, C-terminal	N
HIM_00025	Transcription factor, fungi // Zn(2)-C6 fungal-type DNA-binding domain	N								Zn2Cys6
HIM_00026	Basic helix-loop-helix, Nulp1-type	N
HIM_00027	DFDF motif // FFD/TFG box motif	N
HIM_00028	V-SNARE C // Vesicle transport v-SNARE, N-terminal	N
HIM_00029	Amine oxidase	N
HIM_00030	Cytochrome c oxidase assembly protein CtaG/Cox11	N				3.D.4.8.1
HIM_00031	KOW	N
HIM_00032		N
HIM_00033	Zinc finger, MYND-type	N
HIM_00034		N
HIM_00035		N
HIM_00036		N
HIM_00037	Poly(ADP-ribose) polymerase, catalytic domain // Ubiquitin-conjugating enzyme, E2	N
HIM_00038	RNA polymerase II, Rpb4	N
HIM_00039	Ras	N															PHI:270|RHO1|BAA24262|TX:5476|Candida
HIM_00040	Pseudouridine synthase I, TruA, alpha/beta domain	N
HIM_00041	GPI-GlcNAc transferase complex, PIG-H component, conserved domain	N
HIM_00042		N
HIM_00043		N
HIM_00044		N
HIM_00045	Phosphatidate cytidylyltransferase	N
HIM_00046	Uncharacterised protein domain KxDL	N
HIM_00047		N
HIM_00048		N
HIM_00049	CBF1-interacting co-repressor CIR, N-terminal	N
HIM_00050	ATPase, AAA-type, VAT, N-terminal // ATPase, AAA-type, core // Cell division protein 48, Cdc48, domain 2	N				1.F.1.1.1
HIM_00051	Guanine-nucleotide dissociation stimulator CDC25 // Ras-like guanine nucleotide exchange factor, N-terminal	N
HIM_00052	Ribosomal protein S2	N
HIM_00053	Ribosomal protein S15	N
HIM_00054	ATPase, V0/A0 complex, subunit C/D	N				3.A.2.2.3
HIM_00055	Pre-mRNA processing ribonucleoprotein, snoRNA-binding domain // NOSIC // NOP5, N-terminal	N
HIM_00056	Band 7 protein	N				8.A.21.1.1
HIM_00057	Anaphase-promoting complex, subunit 10/DOC domain	N
HIM_00058		N														Y
HIM_00059	Fringe-like	N			GT31
HIM_00060		N
HIM_00061	Peptidase A1	N		A01A													PHI:697|ugt51E1|AAM81358|TX:5022|Leptosphaeria
HIM_00062	Heat shock protein 70	N
HIM_00063		N
HIM_00064	Transcription factor CBF/NF-Y/archaeal histone	N								Heteromeric CCAAT factors
HIM_00065	Prefoldin beta-like	N
HIM_00066	Major facilitator superfamily	N				2.A.1.2.6											PHI:511|CaNAG4|EAK93098|TX:5476|Candida
HIM_00067		N
HIM_00068		N
HIM_00069		N
HIM_00070	Pyridoxal phosphate-dependent enzyme, beta subunit	N
HIM_00071	Mitochondrial substrate/solute carrier	N				2.A.29.9.2
HIM_00072	Zinc finger, CCCH-type	N
HIM_00073	RNA recognition motif domain	N
HIM_00074	CS domain	N
HIM_00075	Snf7	N
HIM_00076	DNA/RNA helicase, DEAD/DEAH box type, N-terminal // Helicase, C-terminal	N				3.A.18.1.1			(Other/Ciliate-A2)								PHI:423|VAD1|AAV41010|TX:5207|Cryptococcus
HIM_00077	Glycine rich protein	Y														Y
HIM_00078	RTA-like protein	N				9.A.26.1.1
HIM_00079	Exportin-1/Importin-beta-like // Importin-beta, N-terminal // Exportin 1, C-terminal	N
HIM_00080	Aminotransferase, class V/Cysteine desulfurase	N
HIM_00081	Skb1 methyltransferase	N
HIM_00082	DNA/RNA helicase, DEAD/DEAH box type, N-terminal // Helicase-associated domain // Domain of unknown function DUF1605 // Helicase, C-terminal	N
HIM_00083	Domain of unknown function DUF2183	Y									othercluster4	hypothetical protein HIM 00083
HIM_00084	Domain of unknown function DUF2411	N									othercluster4	Armadillo-type fold
HIM_00085		Y									othercluster4	hypothetical protein HIM 00085				Y
HIM_00086	AIG2-like	N									othercluster4	BtrG-like
HIM_00087		N									othercluster4	hypothetical protein HIM 00087
HIM_00088		Y									othercluster4	hypothetical protein HIM 00088
HIM_00089	Male sterility, NAD-binding // Phosphopantetheine-binding // AMP-dependent synthetase/ligase	N									othercluster4	L-aminoadipate-semialdehyde dehydrogenase large	PP-binding/A/NAD-binding/A	A/PCP/NAD binding
HIM_00090	Tudor-knot	N									othercluster4	Chromo
HIM_00091	MRG	N									othercluster4	hypothetical protein HIM 00091
HIM_00092	Ribosomal protein L30, ferredoxin-like fold domain	N									othercluster4	Ribosomal protein L30, ferredoxin-like fold
HIM_00093	ATP-citrate lyase/succinyl-CoA ligase // Citrate synthase-like // CoA-binding	N									othercluster4	Probable ATP-citrate synthase subunit 1
HIM_00094	ATP-grasp fold, succinyl-CoA synthetase-type	N									othercluster4	Probable ATP-citrate synthase subunit 2
HIM_00095		N									othercluster4	hypothetical protein HIM 00095
HIM_00096	Glycolipid anchored surface protein GAS1	Y			GH72						othercluster4	Glycoside hydrolase, superfamily					PHI:434|GEL2|EAL88984|TX:5085|Aspergillus
HIM_00097	Guanylate kinase	N							(CAMK/CASK)		othercluster4	Guanylate kinase
HIM_00098	Cell division protein GTP binding	N									othercluster4	Septin homolog spn2					PHI:281|CDC10|CAA81090|TX:5476|Candida
HIM_00099	WD40 repeat, subgroup // Ribosomal protein L32p	N															PHI:211|CaTUP1|AAB63195|TX:5476|Candida
HIM_00100	DNA polymerase delta, subunit 4	N
HIM_00101	Protein of unknown function DUF2419	N
HIM_00102	UBA/THIF-type NAD/FAD binding fold // Ubiquitin-activating enzyme // Ubiquitin-activating enzyme repeat	N
HIM_00103	Short-chain dehydrogenase/reductase SDR	N
HIM_00104	Phosphatidic acid phosphatase type 2/haloperoxidase	N
HIM_00105	Peptidase S10, serine carboxypeptidase	Y		S10													PHI:901|um01886||TX:5270|Ustilago
HIM_00106	ATPase, AAA-type, core // Replication factor C	N
HIM_00107		N
HIM_00108		N
HIM_00109	Cytochrome b5	N
HIM_00110		Y
HIM_00111	CENP-S complex, centromere protein X	N
HIM_00112	Mitochondrial substrate/solute carrier	N				2.A.29.1.7
HIM_00113	Ribosomal protein S25	N
HIM_00114	Ribosomal protein S7 domain	N
HIM_00115	GCN5-related N-acetyltransferase (GNAT) domain	N
HIM_00116	Src homology-3 domain // Dedicator of cytokinesis	N
HIM_00117	ABC transporter-like // ABC transporter, N-terminal	N				3.A.1.203.3
HIM_00118	Zinc finger, DPH-type	N
HIM_00119		Y														Y
HIM_00120	Aminoacyl-tRNA synthetase, class Ia // Valyl/Leucyl/Isoleucyl-tRNA synthetase, class I, anticodon-binding	N
HIM_00121		N
HIM_00122	AP complex, mu/sigma subunit	N
HIM_00123	Frataxin-like	N
HIM_00124	Protein of unknown function DUF1763	N
HIM_00125	General substrate transporter	N
HIM_00126	Chitin synthase III catalytic subunit	N															PHI:337|CHS7|AAT77184|TX:5507|Fusarium
HIM_00127	TFIIH C1-like, C-terminal // Ssl1-like	N								C2H2 zinc finger
HIM_00128	Glyoxalase/bleomycin resistance protein/dioxygenase	N
HIM_00129		N
HIM_00130	Ribosomal protein L27e	N
HIM_00131	Domain of unknown function DUF250	N
HIM_00132	Amine oxidase	N
HIM_00133	Signal transduction histidine kinase, subgroup 1, dimerisation/phosphoacceptor domain // Signal transduction response regulator, receiver domain // ATPase-like, ATP-binding domain // Serine/threonine-protein kinase-like domain	N
HIM_00134		N
HIM_00135	Rab-GAP/TBC domain	N
HIM_00136	Ankyrin repeat // Dil domain	N
HIM_00137	Allantoicase domain	N															PHI:854|um01947|EAK82380|TX:5270|Ustilago
HIM_00138	Zn(2)-C6 fungal-type DNA-binding domain	N								Zn2Cys6
HIM_00139		N														Y
HIM_00140	Cytochrome b561, eukaryote	N
HIM_00141	Peptidase M13	N
HIM_00142	Signal transduction histidine kinase, subgroup 1, dimerisation/phosphoacceptor domain // Signal transduction response regulator, receiver domain // PAS fold-3 // ATPase-like, ATP-binding domain	N
HIM_00143	Histidine phosphatase superfamily, clade-1	N
HIM_00144	Protein of unknown function DUF1168	N
HIM_00145	Chaperonin Cpn60/TCP-1	N
HIM_00146	Aminoglycoside phosphotransferase	N
HIM_00147		N
HIM_00148		N
HIM_00149		N														Y
HIM_00150		N														Y
HIM_00151	Pyridine nucleotide-disulphide oxidoreductase, dimerisation // Pyridine nucleotide-disulphide oxidoreductase, NAD-binding domain // Pyridine nucleotide-disulphide oxidoreductase,	N
HIM_00152	Ubiquitin-associated/translation elongation factor EF1B, N-terminal	N
HIM_00153	Exocyst complex component Sec6	N
HIM_00154	Zinc finger, HIT-type	N
HIM_00155	Amidohydrolase 2	N
HIM_00156	uDENN // DENN	N
HIM_00157	Carotenoid oxygenase	N
HIM_00158		N
HIM_00159		N															PHI:27|CAP20|AAA77678|TX:5457|Colletotrichum
HIM_00160	Pirin, N-terminal // Pirin, C-terminal	N
HIM_00161	Extracellular membrane protein, CFEM domain	Y
HIM_00162	ATP-cone // Ribonucleotide reductase large subunit, N-terminal // Ribonucleotide reductase large subunit, C-terminal	N
HIM_00163	Domain of unknown function DUF1993	N
HIM_00164	Deoxyribonuclease, TatD-related	N
HIM_00165	CHL4	N
HIM_00166	Basic leucine zipper	N								bZIP
HIM_00167		N															PHI:810|MGG_02436|EDJ98604|TX:148305|Magnaporthe
HIM_00168	Hly-III-related	N						MPR_MGG_05072
HIM_00169	Aminotransferase, class I/classII	N
HIM_00170		N
HIM_00171		N
HIM_00172	RNA recognition motif domain	N
HIM_00173	Cytochrome b5 // Fatty acid hydroxylase	N
HIM_00174	Heterokaryon incompatibility Het-C	Y
HIM_00175	HAT dimerisation	N
HIM_00176	Protein phosphatase 2C-like	N
HIM_00177		N
HIM_00178	Protein of unknown function DUF3472	Y
HIM_00179	Iron permease FTR1	N				9.A.10.1.3											PHI:485|FTR1|AAF69680|TX:5476|Candida
HIM_00180	Multicopper oxidase, type 1 // Multicopper oxidase, type 2 // Multicopper oxidase, type 3	N				9.A.10.1.1											PHI:397|LAC2|AAV64894|TX:5207|Cryptococcus
HIM_00181	CDP-alcohol phosphatidyltransferase	N
HIM_00182	Orotidine 5'-phosphate decarboxylase domain	N															PHI:506|URA3|AAA34824|TX:4932|Saccharomyces
HIM_00183	Transcription factor, fungi	N								Zn2Cys6
HIM_00184		N
HIM_00185		N									t1pkscluster5	Dimeric alpha-beta barrel
HIM_00186	DDE superfamily endonuclease, CENP-B-like	N								Centromere protein B, DNA-binding region	t1pkscluster5	hypothetical protein HIM 00186				Y
HIM_00187	Monooxygenase, FAD-binding	N									t1pkscluster5	FAD/NAD(P)-binding
HIM_00188		N									t1pkscluster5	hypothetical protein HIM 00188
HIM_00189	Cytochrome P450	N					CYP68H3				t1pkscluster5	Cytochrome P450				Y
HIM_00190		N									t1pkscluster5	hypothetical protein HIM 00190
HIM_00191	UbiA prenyltransferase family	N									t1pkscluster5	hypothetical protein HIM 00191
HIM_00192	Transferase	N									t1pkscluster5	hypothetical protein HIM 00192
HIM_00193	AMP-dependent synthetase/ligase	N				4.C.1.1.7					t1pkscluster5	Acetyl-CoA synthetase-like					PHI:508|AFT1|BAB69076|TX:5599|Alternaria
HIM_00194	Acyl transferase // Phosphopantetheine-binding // Beta-ketoacyl synthase, N-terminal // Beta-ketoacyl synthase, C-terminal // Polyketide synthase, KR	N									t1pkscluster5	Thiolase-like	KS/AT	KS/AT/DH/cMT/KR/ACP			PHI:325|ACE1|CAG28797|TX:148305|Magnaporthe
HIM_00195	Cytochrome P450	N					CYP68L2				t1pkscluster5	Cytochrome P450
HIM_00196	Zinc finger, MYND-type	N									t1pkscluster5	HIT/MYND zinc finger-like
HIM_00197	Protein-arginine deiminase, C-terminal	Y									t1pkscluster5	Pentein
HIM_00198		N									t1pkscluster5	Thioesterase/thiol ester dehydrase-isomerase
HIM_00199		N									t1pkscluster5	hypothetical protein HIM 00199
HIM_00200	Cytoskeleton-associated protein, Gly-rich domain // Dynein associated protein	N									t1pkscluster5	Dynactin, 150 kDa isoform
HIM_00201	High mobility group, HMG1/HMG2	N								HMG	t1pkscluster5	High mobility group, superfamily
HIM_00202	TIP49, C-terminal	N
HIM_00203	Drug/metabolite transporter	N
HIM_00204	Transcription initiation factor IID, 18kDa subunit	N
HIM_00205	Phosphoribosyltransferase // Glutamine amidotransferase, class-II	N		C44													PHI:502|ADE4|CAA89133|TX:4932|Saccharomyces
HIM_00206		N														Y
HIM_00207	T-complex 11	N
HIM_00208		N
HIM_00209		N
HIM_00210		N
HIM_00211	Protein phosphatase 2C-like	N
HIM_00212		N
HIM_00213	Pumilio RNA-binding repeat	N
HIM_00214	Ribosomal protein S27/S33, mitochondrial	N
HIM_00215	Double-stranded RNA-binding // Ribonuclease III	N
HIM_00216	Acyl-CoA-binding protein, ACBP	N
HIM_00217	Peptidase M14, carboxypeptidase A	N		M14A
HIM_00218	Serine/threonine-protein kinase-like domain	N
HIM_00219		N
HIM_00220	NADH-quinone oxidoreductase, chain G, C-terminal // Ferredoxin // NADH:ubiquinone oxidoreductase, subunit G, iron-sulphur binding // Molybdopterin oxidoreductase // Uncharacterised protein family UPF0061	N
HIM_00221	NADP-dependent oxidoreductase domain	N
HIM_00222	DNA double-strand break repair and VJ recombination XRCC4	N
HIM_00223		N
HIM_00224	Bacterial Fmu (Sun)/eukaryotic nucleolar NOL1/Nop2p	N
HIM_00225	Ubiquitin	N
HIM_00226	Actin-binding, cofilin/tropomyosin type	N
HIM_00227	Chaperonin Cpn60/TCP-1	N
HIM_00228		N
HIM_00229		N
HIM_00230		N
HIM_00231		N
HIM_00232		N
HIM_00233		N
HIM_00234		N
HIM_00235		N
HIM_00236	Ubiquitin fusion degradation protein UFD1	N				3.A.16.1.1
HIM_00237	GYF	N
HIM_00238	Glyceraldehyde 3-phosphate dehydrogenase, catalytic domain // Glyceraldehyde 3-phosphate dehydrogenase, NAD(P) binding domain	N
HIM_00239		N
HIM_00240		N
HIM_00241	TIP49, C-terminal	N
HIM_00242	Helix-loop-helix DNA-binding domain	N								bHLH
HIM_00243		N
HIM_00244	GET complex, subunit GET2	N
HIM_00245	WD40 repeat, subgroup // Steroid receptor RNA activator-protein/coat protein complex II, Sec31	N
HIM_00246	RNA recognition motif domain	N
HIM_00247	Cytochrome c oxidase, subunit VIb	N
HIM_00248		N
HIM_00249	Plectin/S10, N-terminal	N									nrpscluster6	40S ribosomal protein S10-B
HIM_00250	Alcohol dehydrogenase GroES-like // Alcohol dehydrogenase, C-terminal	N									nrpscluster6	GroES-like					PHI:587|PSPTO0834|AAO54374|TX:223283|Pseudomonas
HIM_00251	HECT	N									nrpscluster6	HECT
HIM_00252	Ribosomal protein/NADH dehydrogenase domain	N									nrpscluster6	Thioredoxin-like fold
HIM_00253		N									nrpscluster6	P-loop containing nucleoside triphosphate
HIM_00254	Protein phosphatase inhibitor	N									nrpscluster6	hypothetical protein HIM 00254
HIM_00255		N									nrpscluster6	Probable vesicular-fusion protein sec17 homolog
HIM_00256	Male sterility, NAD-binding // Phosphopantetheine-binding // Condensation domain // AMP-dependent synthetase/ligase	N									nrpscluster6	Acetyl-CoA synthetase-like	C/A/NAD-binding/A	A/PCP/C/A/TD			PHI:160|AMT|AAF01762|TX:5599|Alternaria
HIM_00257	Arginyl-tRNA synthetase, class Ic, core // DALR anticodon binding	N									nrpscluster6	Arginine--tRNA ligase, cytoplasmic
HIM_00258	Glycoside hydrolase, carbohydrate-binding // Glycoside hydrolase 15-related	Y			CBM20 | GH15						nrpscluster6	Six-hairpin glycosidase-like
HIM_00259	Pogo transposase / Cenp-B / PDC2, subgroup, DNA-binding HTH domain // DDE superfamily endonuclease, CENP-B-like	N								Centromere protein B, DNA-binding region | Homeodomain-like	nrpscluster6	Homeo				Y
HIM_00260	SART-1 protein	N								SART1	nrpscluster6	hypothetical protein HIM 00260
HIM_00261	Protein of unknown function DUF3712	N									nrpscluster6	hypothetical protein HIM 00261
HIM_00262	K Homology, type 1, subgroup	N									nrpscluster6	Eukaryotic type KH-domain (KH-domain type I)
HIM_00263	Protein of unknown function DUF974	N									nrpscluster6	hypothetical protein HIM 00263
HIM_00264	uDENN // dDENN // DENN	N									nrpscluster7	Cysteine-rich
HIM_00265	Protein of unknown function DUF726	N									nrpscluster7	hypothetical protein HIM 00265
HIM_00266	DNA polymerase, Y-family, little finger domain // DNA-repair protein, UmuC-like	N									nrpscluster7	DNA/RNA polymerases
HIM_00267	Aspartate/ornithine carbamoyltransferase, Asp/Orn-binding domain // Aspartate/ornithine carbamoyltransferase, carbamoyl-P binding	N									nrpscluster7	Ornithine carbamoyltransferase, mitochondrial
HIM_00268		N									nrpscluster7	hypothetical protein HIM 00268
HIM_00269		N									nrpscluster7	hypothetical protein HIM 00269
HIM_00270	Major facilitator superfamily	N				2.A.1.3.5					nrpscluster7	Major facilitator superfamily, general					PHI:544|BCMFS1|AAF64435|TX:332648|Botrytis
HIM_00271	Beta-ketoacyl synthase, N-terminal // Beta-ketoacyl synthase, C-terminal // Condensation domain // AMP-dependent synthetase/ligase	N									nrpscluster7	Acetyl-CoA synthetase-like	C/A	C/A/PCP/KS
HIM_00272	Endonuclease/exonuclease/phosphatase	N									nrpscluster7	Endonuclease/exonuclease/phosphatase
HIM_00273		N									nrpscluster7	hypothetical protein HIM 00273
HIM_00274	Domain of unknown function DUF618	N									nrpscluster7	hypothetical protein HIM 00274
HIM_00275	Protein phosphatase 2A, regulatory B subunit, B56	N									nrpscluster7	Armadillo-type fold
HIM_00276		N								C2H2 zinc finger	nrpscluster7	C2H2 and C2HC zinc fingers
HIM_00277	Transcription factor IIIC, subunit 5	N									nrpscluster7	hypothetical protein HIM 00277
HIM_00278	Zinc finger, DHHC-type, palmitoyltransferase	N								Zinc finger, DHHC-type	nrpscluster7	Palmitoyltransferase PFA3
HIM_00279	Phospholipase C, phosphatidylinositol-specific , X domain // Phospholipase C, phosphatidylinositol-specific, Y domain // C2 calcium-dependent membrane targeting	N															PHI:1026|bcplc1|AAB39564|TX:40559|Botrytis
HIM_00280	Amino acid-binding ACT // Acetolactate synthase, small subunit, C-terminal	N
HIM_00281	RZZ complex, subunit Zw10	N															PHI:873|MGG_02443|EDJ98595|TX:148305|Magnaporthe
HIM_00282		N
HIM_00283	WD40 repeat, subgroup // Histone-binding protein RBBP4	N
HIM_00284	Putative 5-3 exonuclease	N
HIM_00285	Signal peptidase 22kDa subunit	N
HIM_00286	Peptidase C48, SUMO/Sentrin/Ubl1	N		C48
HIM_00287	WD40 repeat, subgroup	N
HIM_00288	Proteasome, subunit alpha/beta	N		T01A
HIM_00289	DNA/RNA helicase, DEAD/DEAH box type, N-terminal // Helicase, C-terminal	N				3.A.18.1.1
HIM_00290	Aldose 1-epimerase	Y
HIM_00291	Diphthamide synthesis, DPH1/DHP2	N
HIM_00292	Chromosome transmission fidelity protein 8	N
HIM_00293	Ribosomal protein S6e	N
HIM_00294	HECT // E3 ubiquitin ligase, domain of unknown function DUF913 // E3 ubiquitin ligase, domain of unknown function DUF908	N
HIM_00295	Rab-GAP/TBC domain	N
HIM_00296	Ribosomal protein S8e/ribosomal biogenesis NSA2	N
HIM_00297	3-oxo-5-alpha-steroid 4-dehydrogenase, C-terminal	N													60%TE
HIM_00298		N													60%TE
HIM_00299	RAM signalling pathway, SOG2 // Leucine-rich repeat	N													60%TE
HIM_00300	DNA/RNA helicase, DEAD/DEAH box type, N-terminal // Helicase, C-terminal	N													60%TE
HIM_00301	Domain of unknown function DUF2470	N													60%TE
HIM_00302		N													60%TE
HIM_00303		N													60%TE
HIM_00304	Transcription factor, fungi // Zn(2)-C6 fungal-type DNA-binding domain	N								Zn2Cys6					60%TE
HIM_00305		N													60%TE
HIM_00306		N													60%TE
HIM_00307		N													60%TE
HIM_00308	RNA recognition motif domain // Regulator of nonsense-mediated decay, UPF3	N													60%TE
HIM_00309	Metallo-dependent phosphatase	N							(Other/Ciliate-A9)								PHI:378|SIT4|EAK91146|TX:5476|Candida
HIM_00310	Protein of unknown function Met10	N
HIM_00311		N
HIM_00312	Origin recognition complex, subunit 6	N
HIM_00313	Intradiol ring-cleavage dioxygenase, C-terminal	Y
HIM_00314	Short-chain dehydrogenase/reductase SDR	N															PHI:784|MGG_00056|EDK03390|TX:148305|Magnaporthe
HIM_00315		N
HIM_00316	ATPase, AAA-type, core // Peptidase M41	N		M41
HIM_00317	Zinc finger, C2H2-type	N								C2H2 zinc finger
HIM_00318		N														Y
HIM_00319		N														Y
HIM_00320	Ankyrin repeat // SPX, N-terminal // Glycerophosphoryl diester phosphodiesterase	N
HIM_00321		N
HIM_00322	Protein of unknown function DUF866, eukaryotic	N
HIM_00323	RNAse P, Rpr2/Rpp21 subunit	N
HIM_00324	Zinc finger, ZPR1-type	N
HIM_00325		N
HIM_00326		N
HIM_00327	Arrestin-like, C-terminal	N
HIM_00328	Peptidyl-prolyl cis-trans isomerase, cyclophilin-type	N															PHI:277|BCP1|AAQ16572|TX:40559|Botrytis
HIM_00329	Heat shock factor (HSF)-type, DNA-binding	N								Winged helix repressor DNA-binding
HIM_00330	Peptidyl-prolyl cis-trans isomerase, cyclophilin-type	N
HIM_00331	Aldehyde dehydrogenase domain	N
HIM_00332		Y
HIM_00333	Peptidyl-prolyl cis-trans isomerase, cyclophilin-type	N															PHI:213|CPA1|AAF69795|TX:5207|Cryptococcus
HIM_00334		N														Y
HIM_00335	Protein of unknown function DUF1486	N
HIM_00336	Pyridine nucleotide-disulphide oxidoreductase, dimerisation // Pyridine nucleotide-disulphide oxidoreductase, NAD-binding domain // Pyridine nucleotide-disulphide oxidoreductase,	N
HIM_00337		N
HIM_00338		N
HIM_00339	Integrase, catalytic core // Reverse transcriptase, RNA-dependent DNA polymerase	N
HIM_00340	Reverse transcriptase	N														Y
HIM_00341	Rgp1	N
HIM_00342	WD40 repeat, subgroup	N
HIM_00343	Bromodomain	N
HIM_00344	PIGA, GPI anchor biosynthesis // Glycosyl transferase, family 1	N			GT4
HIM_00345	DNA/RNA helicase, DEAD/DEAH box type, N-terminal // Helicase, C-terminal	N
HIM_00346		N
HIM_00347		N														Y
HIM_00348	Telomere repeat-binding factor, dimerisation domain // Myb, DNA-binding	N								Homeodomain-like | Myb
HIM_00349	Glycolipid anchored surface protein GAS1	Y			GH72												PHI:33|PHR1|AAA68196|TX:5476|Candida
HIM_00350	Regulator of chromosome condensation, RCC1	N
HIM_00351	Short-chain dehydrogenase/reductase SDR	N
HIM_00352	Neugrin-related	N
HIM_00353	Calcipressin	N
HIM_00354		N
HIM_00355	Branched-chain alpha-ketoacid dehydrogenase kinase/Pyruvate dehydrogenase kinase, N-terminal // ATPase-like, ATP-binding domain	N							(Atypical/PDHK/PDHK)
HIM_00356	Cell division protein GTP binding	N															PHI:281|CDC10|CAA81090|TX:5476|Candida
HIM_00357	WD40 repeat, subgroup // Small-subunit processome, Utp12	N
HIM_00358		N
HIM_00359	Nucleosome assembly protein (NAP)	N
HIM_00360	Transcription factor, FAR1-related	N
HIM_00361	Copper homeostasis protein CutC	N
HIM_00362	Alkaline phosphatase	N
HIM_00363	Ribonuclease H domain	N
HIM_00364		N
HIM_00365	Oxoglutarate/iron-dependent oxygenase	N
HIM_00366		N
HIM_00367		Y
HIM_00368	Queuine/other tRNA-ribosyltransferase	N
HIM_00369	LCCL	N
HIM_00370		N
HIM_00371	Spc97/Spc98	N
HIM_00372	Glycosyl transferase, family 15	N			GT15												PHI:392|CaMNT2|CAA61538|TX:5476|Candida
HIM_00373	WD40 repeat, subgroup	N															PHI:211|CaTUP1|AAB63195|TX:5476|Candida
HIM_00374	Transcription factor, fungi // Zn(2)-C6 fungal-type DNA-binding domain	N								Zn2Cys6
HIM_00375		N														Y
HIM_00376		N
HIM_00377	Cell wall galactomannoprotein	N
HIM_00378	Serine/threonine-protein kinase-like domain	N
HIM_00379	PQ-loop	N
HIM_00380		N
HIM_00381	Methylenetetrahydrofolate reductase	N
HIM_00382	Aminoacyl-tRNA synthetase, class Ia // Aminoacyl-tRNA synthetase, class I (M) // Valyl/Leucyl/Isoleucyl-tRNA synthetase, class I, anticodon-binding	N
HIM_00383	PQ-loop	N				2.A.43.1.1
HIM_00384	EF-hand // Mitochondrial substrate/solute carrier	N				2.A.29.14.1
HIM_00385	Cyclin, N-terminal // Cyclin, C-terminal	N
HIM_00386		N								Zn2Cys6
HIM_00387	Major facilitator superfamily	N				2.A.1.13.4											PHI:812|MGG_10702|EDJ94108|TX:148305|Magnaporthe
HIM_00388		N			CE10
HIM_00389		N						PTH_MGG_06171									PHI:404|PTH11|AAD30436|TX:148305|Magnaporthe
HIM_00390	RNA polymerase III Rpc4	N
HIM_00391	Urease accessory protein UreD	N
HIM_00392	STAG	N
HIM_00393	Telomere end binding protein	N															PHI:819|MGG_07061|EDK03750|TX:148305|Magnaporthe
HIM_00394	Importin-alpha-like, importin-beta-binding domain // Armadillo	N
HIM_00395	DNA/RNA helicase, DEAD/DEAH box type, N-terminal // Helicase-associated domain // Domain of unknown function DUF1605 // Helicase, C-terminal // RWD domain	N
HIM_00396		N
HIM_00397	Kinesin, motor domain	N
HIM_00398	Translation Initiation factor eIF- 4e	N
HIM_00399	Phosphatidic acid phosphatase type 2/haloperoxidase	N
HIM_00400	Transcription factor, fungi	N								Zn2Cys6
HIM_00401		N
HIM_00402	Glucose-repressible protein Grg1	N
HIM_00403	Emopamil-binding	N
HIM_00404	Inorganic polyphosphate/ATP-NAD kinase, predicted	N
HIM_00405	Carbohydrate/purine kinase	N
HIM_00406		N
HIM_00407	Las1-like	N
HIM_00408	Beta-lactamase-like	N
HIM_00409	Saccharopine dehydrogenase / Homospermidine synthase	N															PHI:384|SPE3-LYS9|AAS48112|TX:5207|Cryptococcus
HIM_00410	Aminoglycoside phosphotransferase	N
HIM_00411		N
HIM_00412	Zinc finger, C6HC-type // RWD domain	N
HIM_00413	Pogo transposase / Cenp-B / PDC2, subgroup, DNA-binding HTH domain // DDE superfamily endonuclease, CENP-B-like	N								Centromere protein B, DNA-binding region | Homeodomain-like						Y
HIM_00414	NDT80 DNA-binding domain	N								p53-like transcription factor
HIM_00415		N
HIM_00416	N1221-like // Protein of unknown function DUF3402	N
HIM_00417		N
HIM_00418	Haem peroxidase, plant/fungal/bacterial // Carbohydrate-binding WSC	Y
HIM_00419		N
HIM_00420	Pyridoxal phosphate-dependent enzyme, beta subunit	N
HIM_00421		N
HIM_00422	DNA polymerase alpha/epsilon, subunit B	N
HIM_00423		N
HIM_00424	Centromere protein Cenp-I	N
HIM_00425	Protein of unknown function DUF3669, zinc finger protein	N
HIM_00426	Tuberin-type domain // DUF3384 // Rap/ran-GAP	N
HIM_00427	Exportin/Importin, Cse1-like // Importin-beta, N-terminal // CAS/CSE, C-terminal	N
HIM_00428		N
HIM_00429		N
HIM_00430	DNA mismatch repair protein MutS, core // DNA mismatch repair protein MutS-like, N-terminal // DNA mismatch repair protein MutS, clamp // DNA mismatch repair protein MutS, C-terminal domain // DNA mismatch repair protein MutS, connector	N
HIM_00431		N
HIM_00432	Prenyltransferase/squalene oxidase	N
HIM_00433	Rho GTPase-activating protein domain	N
HIM_00434	Ribosomal biogenesis regulatory protein	N
HIM_00435	Ribosomal protein S23/S29, mitochondrial	N
HIM_00436	Mini-chromosome maintenance, DNA-dependent ATPase	N
HIM_00437	ATPase, AAA-type, core // Peroxisome biogenesis factor 1, N-terminal	N		M41
HIM_00438	SNF2-related // Helicase, C-terminal // Chromo domain	N
HIM_00439	ABC transporter-like // RNase L inhibitor RLI, possible metal-binding domain // 4Fe-4S binding domain	N				3.A.1.31.1
HIM_00440	WW/Rsp5/WWP // FF domain	N
HIM_00441		N
HIM_00442	DNA replication regulator Sld3	N
HIM_00443	Homeobox	N								Homeobox | Homeodomain-like
HIM_00444	Haloacid dehalogenase-like hydrolase	N
HIM_00445	Peptidase C15, pyroglutamyl peptidase I	N		C15
HIM_00446	Kelch repeat type 2	N
HIM_00447	RNA cap guanine-N2 methyltransferase	N
HIM_00448	GRASP55/65	N
HIM_00449	Defender against death DAD protein	N
HIM_00450	Uncharacterised protein family UPF0136, Transmembrane	N
HIM_00451	Cytochrome c oxidase biogenesis protein Cmc1-like	N
HIM_00452	Prefoldin beta-like	N
HIM_00453	Transcription factor CBF/NF-Y/archaeal histone	N								Heteromeric CCAAT factors
HIM_00454	RNA polymerase I specific transcription initiation factor RRN3	N
HIM_00455		N
HIM_00456	Dopey, N-terminal	N
HIM_00457	Vacuolar fusion protein MON1	N
HIM_00458		N
HIM_00459	Transposase, Tc1-like	N
HIM_00460	HAT dimerisation	N
HIM_00461		N													60%TE	Y
HIM_00462		N													60%TE
HIM_00463	Protein of unknown function DUF3435	N													60%TE
HIM_00464	Reverse transcriptase	N													60%TE	Y
HIM_00465		N													60%TE	Y
HIM_00466		N													60%TE	Y
HIM_00467		N													60%TE	Y
HIM_00468		N													60%TE
HIM_00469	Scavenger mRNA decapping enzyme // DcpS C	N													60%TE
HIM_00470	Gamma interferon inducible lysosomal thiol reductase GILT	N													60%TE
HIM_00471	Hexokinase, N-terminal // Hexokinase, C-terminal	N													60%TE		PHI:208|CaNAG5|BAB43816|TX:5476|Candida
HIM_00472	Major facilitator superfamily	N				2.A.1.48.2									60%TE		PHI:544|BCMFS1|AAF64435|TX:332648|Botrytis
HIM_00473	Myb, DNA-binding // Protein of unknown function DUF3351	N								Homeodomain-like | Myb					60%TE
HIM_00474		N													60%TE	Y
HIM_00475	Major facilitator superfamily	N
HIM_00476	Histidine triad (HIT) protein	N
HIM_00477	Major facilitator superfamily	N
HIM_00478		N
HIM_00479		N
HIM_00480		N
HIM_00481	DNA topoisomerase, type IIA, subunit B, domain 2 // DNA topoisomerase, type IIA, subunit A/C-terminal // ATPase-like, ATP-binding domain	N
HIM_00482	ABC transporter-like // ABC transporter, transmembrane domain	N				3.A.1.208.12			(Other/Ciliate-D1)								PHI:267|MLT1|AAD51594|TX:5476|Candida
HIM_00483		N														Y
HIM_00484	Histidine phosphatase superfamily, clade-1	N
HIM_00485	Mitochondrial substrate/solute carrier	N				2.A.29.8.4
HIM_00486		N
HIM_00487		N
HIM_00488	Serine/threonine-protein kinase-like domain	N							(CMGC/MAPK/ERK)								PHI:153|OSM1|AAF09475|TX:148305|Magnaporthe
HIM_00489	Glycosyl transferase, family 35	N			GT35
HIM_00490	Guanine nucleotide binding protein (G-protein), alpha subunit	N															PHI:395|FGA2|BAD44729|TX:5507|Fusarium
HIM_00491	Late secretory pathway protein AVL9	N
HIM_00492	Cullin protein, neddylation domain // Cullin, N-terminal	N								Winged helix repressor DNA-binding
HIM_00493		N
HIM_00494		N
HIM_00495	Signal recognition particle, SRP54 subunit, GTPase	N
HIM_00496		N
HIM_00497		N														Y
HIM_00498		N														Y
HIM_00499	Zinc finger, BED-type predicted // HAT dimerisation	N														Y
HIM_00500	Short-chain dehydrogenase/reductase SDR // MaoC-like dehydratase	N
HIM_00501	4'-phosphopantetheinyl transferase	N
HIM_00502	Protein of unknown function DUF1774, fungi	N
HIM_00503	Dynein heavy chain, N-terminal domain-1 // Dynein heavy chain // Dynein heavy chain, N-terminal domain-2 // ATPase, AAA-5	N
HIM_00504		N
HIM_00505		N								C2H2 zinc finger
HIM_00506	GRAM	N
HIM_00507		N
HIM_00508		N
HIM_00509		N
HIM_00510	TM1410 hypothetical-related protein	N			GH114
HIM_00511	Spherulation-specific family 4	N
HIM_00512	NAD-dependent epimerase/dehydratase	N
HIM_00513	Glycosyl transferase, family 1 // Domain of unknown function DUF3492	N			GT4
HIM_00514	Peptidase S33, tripeptidyl-peptidase C-terminal	N
HIM_00515	WD40 repeat, subgroup	N
HIM_00516		Y														Y
HIM_00517	Glucose-methanol-choline oxidoreductase, N-terminal // Glucose-methanol-choline oxidoreductase, C-terminal	N															PHI:922|um03615||TX:5270|Ustilago
HIM_00518	Chorismate mutase, type II	N
HIM_00519		N
HIM_00520	GCN5-related N-acetyltransferase (GNAT) domain	N
HIM_00521	Zinc finger, GATA-type	N								GATA type zinc finger
HIM_00522	Oxidative stress survival, Svf1-like	N
HIM_00523	Protein of unknown function DUF2343	N
HIM_00524	Lipase, secreted	Y
HIM_00525		N														Y
HIM_00526	Zinc finger, C6HC-type	N
HIM_00527	Domain of unknown function DUF676, hydrolase-like	N
HIM_00528	Zn(2)-C6 fungal-type DNA-binding domain	N								Zn2Cys6
HIM_00529	Lactonase, 7-bladed beta propeller	N
HIM_00530		N
HIM_00531	RNA recognition motif domain // eIF3g	N
HIM_00532		N
HIM_00533	Protein of unknown function DUF3779, phosphate metabolism // Domain of unknown function DUF221	N
HIM_00534	Alpha/beta hydrolase fold-1	N		S33
HIM_00535	Sporulation/nuclear morphology, Spo7	N
HIM_00536		N
HIM_00537		N
HIM_00538		N
HIM_00539	N2,N2-dimethylguanosine tRNA methyltransferase	N
HIM_00540	Diacylglycerol kinase, catalytic domain	N
HIM_00541	ABC transporter-like	N				3.A.1.120.6
HIM_00542		N
HIM_00543	NDT80 DNA-binding domain	N								p53-like transcription factor
HIM_00544	7,8-Dihydro-6-hydroxymethylpterin-pyrophosphokinase, HPPK // Pterin-binding	N
HIM_00545	2-nitropropane dioxygenase, NPD	N
HIM_00546	Arf GTPase activating protein	N
HIM_00547	Mitochondrial inner membrane translocase complex, subunit Tim21	N
HIM_00548		N								C2H2 zinc finger
HIM_00549	Circadian clock protein KaiC/DNA repair protein RadA	N
HIM_00550		N
HIM_00551	Bromodomain	N
HIM_00552		N
HIM_00553	Acyl-CoA-binding protein, ACBP	N
HIM_00554		N
HIM_00555	EF-hand	N
HIM_00556	NUDIX hydrolase domain	N
HIM_00557	GCN5-related N-acetyltransferase (GNAT) domain	N
HIM_00558	Replication protein A, C-terminal // Nucleic acid binding, OB-fold, tRNA/helicase-type	N								Winged helix repressor DNA-binding
HIM_00559	ATPase, AAA-type, core // Peptidase S16, Lon C-terminal // Peptidase S16, lon N-terminal	N		S16
HIM_00560	Zn(2)-C6 fungal-type DNA-binding domain	N								Zn2Cys6
HIM_00561	DNA mismatch repair protein, C-terminal // ATPase-like, ATP-binding domain	N
HIM_00562		N
HIM_00563		N
HIM_00564	Protein of unknown function DUF202	N
HIM_00565	ABC transporter-like	N
HIM_00566	Ubiquitin	N
HIM_00567	Clathrin/coatomer adaptor, adaptin-like, N-terminal	N
HIM_00568	Protein of unknown function DUF1077, TMEM85	N
HIM_00569	Major facilitator superfamily	N				2.A.1.2.31											PHI:510|CaNAG3|EAK93097|TX:5476|Candida
HIM_00570	SNARE-complex protein Syntaxin-18 N-terminal	N
HIM_00571	Pogo transposase / Cenp-B / PDC2, subgroup, DNA-binding HTH domain // DDE superfamily endonuclease, CENP-B-like	N								Centromere protein B, DNA-binding region | Homeodomain-like						Y
HIM_00572	Aminotransferase, class I/classII	N
HIM_00573		N														Y
HIM_00574	NMD3	N
HIM_00575		N
HIM_00576	Aldehyde dehydrogenase domain	N
HIM_00577		N
HIM_00578	Pentatricopeptide repeat	N
HIM_00579	DNA/RNA helicase, DEAD/DEAH box type, N-terminal // Helicase, C-terminal	N
HIM_00580		N
HIM_00581	Golgi apparatus membrane protein TVP15	N
HIM_00582	Translation elongation factor EFTu/EF1A, domain 2 // Protein synthesis factor, GTP-binding // Translation elongation factor EFG/EF2, C-terminal	N
HIM_00583	SUN	Y
HIM_00584		N
HIM_00585	Thiolase, C-terminal // Thiolase, N-terminal	N															PHI:598|THIOL|ABB55459|TX:5022|Leptosphaeria
HIM_00586	Ubiquitin-conjugating enzyme, E2	N
HIM_00587	Kinesin, motor domain	N															PHI:465|KIN2|AAB63337|TX:5270|Ustilago
HIM_00588		N
HIM_00589		N															PHI:921|um03614||TX:5270|Ustilago
HIM_00590	Leucine carboxyl methyltransferase	N
HIM_00591	Transcription initiation factor IID, 18kDa subunit	N															PHI:273|SPT3|AAD33888|TX:5476|Candida
HIM_00592	Malate transporter, aliminium toerance // Domain of unknown function DUF2422	N
HIM_00593	AP complex, mu/sigma subunit	N
HIM_00594		N
HIM_00595	Domain of unknown function DUF292, eukaryotic	N
HIM_00596		N
HIM_00597		N
HIM_00598	Heat shock protein DnaJ, N-terminal	N
HIM_00599	Ubiquitin system component Cue	N
HIM_00600	NOT2/NOT3/NOT5	N
HIM_00601	Cobalamin (vitamin B12) biosynthesis CobW-like	N
HIM_00602	Mob1/phocein	N
HIM_00603	Zn(2)-C6 fungal-type DNA-binding domain	N								Zn2Cys6
HIM_00604		N														Y
HIM_00605	MOSC, N-terminal beta barrel // Molybdenum cofactor sulfurase, C-terminal	N
HIM_00606	SMCs flexible hinge // RecF/RecN/SMC	N
HIM_00607	Inner centromere protein, ARK-binding domain	N
HIM_00608	DNA/RNA helicase, DEAD/DEAH box type, N-terminal // Helicase, C-terminal	N				3.A.18.1.1			(Other/Ciliate-A2)
HIM_00609	WD40 repeat, subgroup	N				3.A.20.1.2											PHI:797|MGG_01481|EDK04805|TX:148305|Magnaporthe
HIM_00610	Zinc finger, GRF-type	N								Zinc finger, GRF-type
HIM_00611	Bacterial bifunctional deaminase-reductase, C-terminal	N
HIM_00612	NmrA-like	N
HIM_00613	Carbohydrate/purine kinase	N															PHI:612|orf408|AAL20306|TX:216597|Salmonella
HIM_00614		N
HIM_00615	Ubiquitin-conjugating enzyme, E2	N
HIM_00616	Protein of unknown function DUF1014	N
HIM_00617	Transposase, Tc1-like	N								Homeodomain-like						Y
HIM_00618	Major facilitator superfamily	N
HIM_00619	Transcription factor, fungi // Zn(2)-C6 fungal-type DNA-binding domain	N								Zn2Cys6
HIM_00620		N														Y
HIM_00621		Y
HIM_00622		N
HIM_00623		N
HIM_00624		N														Y
HIM_00625	FAD dependent oxidoreductase	N
HIM_00626	Domain of unknown function DUF2415	N
HIM_00627	Heat shock protein 70	N				1.A.33.1.2
HIM_00628		N														Y
HIM_00629		N				3.A.5.9.1
HIM_00630	SNF2-related // Helicase, C-terminal	N
HIM_00631	Spc97/Spc98	N
HIM_00632	Proteasome, alpha-subunit, conserved site // Proteasome, subunit alpha/beta	N		T01A
HIM_00633	Zn(2)-C6 fungal-type DNA-binding domain	N								Zn2Cys6
HIM_00634	Methyltransferase-related	N
HIM_00635	Peptidase aspartic, eukaryotic predicted // Ubiquitin // Ubiquitin-associated/translation elongation factor EF1B, N-terminal	N
HIM_00636		N
HIM_00637	Alpha/beta hydrolase fold-1	N		S33	CE1
HIM_00638		Y														Y
HIM_00639		N
HIM_00640	Forkhead-associated (FHA) domain // Serine/threonine-protein kinase-like domain	N
HIM_00641	Phosphoribosyltransferase	N															PHI:159|URA5|AAC62627|TX:5037|Histoplasma
HIM_00642	Nucleolar GTP-binding 1 // NOG, C-terminal	N
HIM_00643	GDP dissociation inhibitor	N
HIM_00644	Ribosomal protein L47, mitochondrial	N
HIM_00645		N								C2H2 zinc finger
HIM_00646		N
HIM_00647	Ysc84 actin-binding domain	N
HIM_00648	Actin-like	N
HIM_00649		N
HIM_00650	Thioredoxin domain	N
HIM_00651	FR47-like	N
HIM_00652	Ribonuclease T2	Y															PHI:811|MGG_10510|EDK06580|TX:148305|Magnaporthe
HIM_00653	Translocation protein Sec62	N
HIM_00654	Mediator complex, subunit Med21	N
HIM_00655	Haloacid dehalogenase-like hydrolase	N
HIM_00656		N
HIM_00657	K Homology, type 1, subgroup	N
HIM_00658	UvrABC complex, subunit B // Helicase, C-terminal	N
HIM_00659		N
HIM_00660	Chromatin modification-related protein EAF7	N
HIM_00661	Spc97/Spc98	N
HIM_00662	DASH complex, subunit Ask1	N
HIM_00663		N
HIM_00664		N														Y
HIM_00665	Ankyrin repeat	N
HIM_00666		N														Y
HIM_00667	U box domain	N
HIM_00668	Short-chain dehydrogenase/reductase SDR	N
HIM_00669		N
HIM_00670		N
HIM_00671	Glycosyltransferase, ALG10	N			GT59
HIM_00672	Cytochrome b-c1 complex, subunit 10	N
HIM_00673	Mediator complex, subunit Med4	N
HIM_00674	Nonaspanin (TM9SF)	N
HIM_00675	Sas10/Utp3/C1D	N
HIM_00676	DNA-directed RNA polymerase III subunit Rpc5	N
HIM_00677	Topoisomerase II-associated protein PAT1	N
HIM_00678		Y
HIM_00679		N
HIM_00680	Glycosyl transferase, family 15	N			GT15												PHI:392|CaMNT2|CAA61538|TX:5476|Candida
HIM_00681	Ribosomal protein S12/S23	N
HIM_00682	Acyl-CoA oxidase/dehydrogenase, central domain // Acyl-CoA dehydrogenase, N-terminal // Acyl-CoA oxidase/dehydrogenase, type 1	N
HIM_00683	HR1 repeat, rho-binding // Protein kinase, C-terminal // Serine/threonine-protein kinase-like domain // Protein kinase C-like, phorbol ester/diacylglycerol binding	N							(AGC/PKC/PKC-Unclassified)
HIM_00684	Mitochondrial distribution and morphology family 33, fungi	N
HIM_00685		N
HIM_00686	Major facilitator superfamily	N
HIM_00687	RNA-binding domain, S1, IF1 type	N
HIM_00688	Glycosyltransferase, ALG3	N			GT58
HIM_00689	FAD dependent oxidoreductase	N
HIM_00690	Ctr copper transporter	N
HIM_00691	Flavoprotein transmembrane component // Ferric reductase, NAD binding // FAD-binding 8	N				5.B.1.5.1
HIM_00692	Heterokaryon incompatibility	N
HIM_00693		N
HIM_00694		N														Y
HIM_00695		N
HIM_00696	Thioredoxin domain	N
HIM_00697	Kinetochore protein Nuf2	N
HIM_00698		N
HIM_00699	Clathrin/coatomer adaptor, adaptin-like, N-terminal	N
HIM_00700	6-phosphogluconate dehydrogenase, NADP-binding	N
HIM_00701	Methyltransferase type 11	N
HIM_00702		N														Y
HIM_00703		N
HIM_00704	BTB/POZ	N
HIM_00705	BTB/POZ	N
HIM_00706	Major facilitator superfamily	N				2.A.1.3.1											PHI:544|BCMFS1|AAF64435|TX:332648|Botrytis
HIM_00707	Zn(2)-C6 fungal-type DNA-binding domain // Protein of unknown function DUF3468	N								Zn2Cys6
HIM_00708	Protein of unknown function DUF3129	N
HIM_00709	Zinc finger, CCHC-type	N								Zinc finger, CCHC-type
HIM_00710	Metallo-dependent phosphatase	N							(Other/Ciliate-A9)								PHI:378|SIT4|EAK91146|TX:5476|Candida
HIM_00711	RHO protein GDP dissociation inhibitor	N
HIM_00712		N								APSES
HIM_00713		Y														Y
HIM_00714	Phophatidylserine decarboxylase // Phosphatidylserine decarboxylase-related	N
HIM_00715	Permease, cytosine/purines, uracil, thiamine, allantoin	N				2.A.39.3.2
HIM_00716	Importin-beta, N-terminal	N
HIM_00717	Proteasome Inhibitor PI31	N														Y
HIM_00718		Y														Y
HIM_00719		N
HIM_00720	Dbl homology (DH) domain	N
HIM_00721	Sister chromatid cohesion protein DCC1	N
HIM_00722		N
HIM_00723	DNA repair protein Rad4, transglutaminase-like domain // DNA repair protein Rad4, DNA-binding domain 3 // DNA repair protein Rad4, DNA-binding domain 1 // DNA repair protein Rad4, DNA-binding domain 2	N
HIM_00724	Zinc finger, AN1-type	N
HIM_00725	Mitochondrial 18kDa protein	N															PHI:888|MGG_01707|EDK04578|TX:148305|Magnaporthe
HIM_00726	Flavin-containing monooxygenase-like	N
HIM_00727	SUN	N
HIM_00728		N
HIM_00729	Lactate/malate dehydrogenase, N-terminal // Lactate/malate dehydrogenase, C-terminal	N
HIM_00730	Pyruvate phosphate dikinase, PEP/pyruvate-binding // PEP-utilising enzyme, mobile domain // PEP-utilising enzyme	N
HIM_00731	Thiamine pyrophosphate enzyme, N-terminal TPP-binding domain // Thiamine pyrophosphate enzyme, C-terminal TPP-binding	N
HIM_00732	Alpha/beta hydrolase fold-3	N			CE10
HIM_00733		N
HIM_00734	Bordetella pertussis toxin A	N
HIM_00735	D-alanine D-alanine ligase, C-terminal	N
HIM_00736	NAS	N
HIM_00737		N
HIM_00738	Lipase, class 3	Y			CE7												PHI:432|FGL1|AAQ23181|TX:5518|Fusarium
HIM_00739	Methyltransferase small	N
HIM_00740	TIM-barrel signal transduction protein, predicted	N
HIM_00741	Uncharacterised protein family UPF0261	N
HIM_00742		Y			GH55
HIM_00743		Y
HIM_00744	Oxidoreductase, FAD-binding domain // Oxidoreductase FAD/NAD(P)-binding	N
HIM_00745	Cytochrome b561, eukaryote	N
HIM_00746	Protein of unknown function DUF2611	N
HIM_00747	Pogo transposase / Cenp-B / PDC2, subgroup, DNA-binding HTH domain	N								Centromere protein B, DNA-binding region | Homeodomain-like
HIM_00748	Vacuolar protein sorting protein, Vps36 // EAP30	N
HIM_00749	SAC3/GANP/Nin1/mts3/eIF-3 p25	N
HIM_00750	Phox/Bem1p // Src homology-3 domain // Phox homologous domain	N
HIM_00751		N
HIM_00752	Heat-labile enterotoxin, A chain	Y														Y
HIM_00753	Defects-in-morphology protein 1-like, mitochondrial	N
HIM_00754	ABC transporter-like // ABC transporter, transmembrane domain	N				3.A.1.208.8					nrpscluster27	ABC transporter, transmembrane, type 1					PHI:267|MLT1|AAD51594|TX:5476|Candida
HIM_00755		Y									nrpscluster27	hypothetical protein HIM 00755				Y
HIM_00756	Protein of unknown function DUF3328	N									nrpscluster27	hypothetical protein HIM 00756
HIM_00757	Protein of unknown function DUF3328	N									nrpscluster27	hypothetical protein HIM 00757
HIM_00758		N									nrpscluster27	hypothetical protein HIM 00758
HIM_00759	Phosphopantetheine-binding // Condensation domain // AMP-dependent synthetase/ligase	N									nrpscluster27	Acetyl-CoA synthetase-like	C/A	A/C/A/PCP/C/C/C			PHI:12|HTS1|AAA33023|TX:5017|Cochliobolus
HIM_00760	ABC transporter-like // ABC transporter, transmembrane domain	N				3.A.1.201.11					nrpscluster27	P-loop containing nucleoside triphosphate					PHI:1018|ABC3|AAZ81480|TX:148305|Magnaporthe
HIM_00761	Siderophore biosynthesis protein, conserved domain	N									nrpscluster27	Acyl-CoA N-acyltransferase
HIM_00762	Peptidyl-prolyl cis-trans isomerase, FKBP-type, domain	N									nrpscluster27	FKBP-like				Y	PHI:548|BcPIC5|ABA25866|TX:40559|Botrytis
HIM_00763	UBA/THIF-type NAD/FAD binding fold // Ubiquitin-activating enzyme // Ubiquitin-activating enzyme repeat // Ubiquitin-activating enzyme e1, C-terminal	N									nrpscluster27	Ubiquitin-activating enzyme E1 1
HIM_00764		Y									nrpscluster27	hypothetical protein HIM 00764
HIM_00765	Glutathione S-transferase, C-terminal	N									nrpscluster27	Glutathione S-transferase, C-terminal-like
HIM_00766	Protein of unknown function DUF3445	N									nrpscluster27	hypothetical protein HIM 00766
HIM_00767		N
HIM_00768	Hydroxyneurosporene synthase // Sec1-like protein	N
HIM_00769		N
HIM_00770		N														Y	PHI:871|MGG_12656|EDK01997|TX:148305|Magnaporthe
HIM_00771	D111/G-patch	N
HIM_00772	Aminoacyl-tRNA synthetase, class II (G/ H/ P/ S), conserved domain // Anticodon-binding	N
HIM_00773	Aminoglycoside phosphotransferase	N
HIM_00774	Hydrophobin 2	Y															PHI:291|CPPH1|CAD10781|TX:5111|Claviceps
HIM_00775		N
HIM_00776	Phospholipase C, phosphatidylinositol-specific , X domain // Phospholipase C, phosphatidylinositol-specific, Y domain	N															PHI:1026|bcplc1|AAB39564|TX:40559|Botrytis
HIM_00777	Protein of unknown function DUF2205, coiled-coil	N
HIM_00778	Protein of unknown function DUF3758 // Foie gras liver health family 1	N
HIM_00779	Initiation factor 2B-related	N
HIM_00780	Peptidase M20 // Peptidase M20, dimerisation	N		M20A
HIM_00781	Major facilitator superfamily	N				2.A.1.3.34											PHI:544|BCMFS1|AAF64435|TX:332648|Botrytis
HIM_00782		N
HIM_00783	NDUF B8	N
HIM_00784	SNF2-related // Helicase, C-terminal	N
HIM_00785	Serine/threonine-protein kinase-like domain	N
HIM_00786	Increased loss of mitochondrial DNA protein 1	N
HIM_00787	Prenyltransferase/squalene oxidase	N													60%TE
HIM_00788	MTCP1	N													60%TE
HIM_00789	N-acetyltransferase B complex, non-catalytic subunit	N													60%TE
HIM_00790		N													60%TE
HIM_00791		N													60%TE
HIM_00792		N													60%TE	Y
HIM_00793		N													60%TE
HIM_00794	PGAP1-like	N													60%TE
HIM_00795		N													60%TE
HIM_00796		N													60%TE	Y
HIM_00797	Protein of unknown function DUF1486	N													60%TE
HIM_00798		Y													60%TE	Y
HIM_00799	Zn(2)-C6 fungal-type DNA-binding domain	N								Zn2Cys6					60%TE
HIM_00800	Protein of unknown function DUF3445	N													60%TE
HIM_00801	DEK, C-terminal // SWIB/MDM2 domain	N													60%TE
HIM_00802		N								Centromere protein B, DNA-binding region					60%TE	Y
HIM_00803		N								C2H2 zinc finger					60%TE
HIM_00804	KEN domain, ribonuclease activator // Serine/threonine-protein kinase-like domain	N							(Other/IRE)
HIM_00805	Translation initiation factor 2A, beta propellor-like domain	N
HIM_00806	Chaperonin Cpn60/TCP-1	N
HIM_00807	Rab-GAP/TBC domain	N
HIM_00808		N
HIM_00809	Cell wall galactomannoprotein	N
HIM_00810		N									t1pkscluster28	Aminotransferase, class IV					PHI:157|TOXF|AAD45321|TX:5017|Cochliobolus
HIM_00811	Trehalose-phosphatase // Glycosyl transferase, family 20	N			GT20						t1pkscluster28	UDP-Glycosyltransferase/glycogen phosphorylase					PHI:242|CaTPS2|CAC17748|TX:5476|Candida
HIM_00812	WD40 repeat, subgroup	N									t1pkscluster28	WD40 repeat-like-containing					PHI:211|CaTUP1|AAB63195|TX:5476|Candida
HIM_00813	Transcription factor, FAR1-related	N									t1pkscluster28	hypothetical protein HIM 00813
HIM_00814	DNA mismatch repair protein MutS, core // DNA mismatch repair protein MutS, clamp // DNA mismatch repair protein MutS, C-terminal domain // DNA mismatch repair protein MutS, connector	N									t1pkscluster28	P-loop containing nucleoside triphosphate
HIM_00815		N									t1pkscluster28	Cytochrome P450
HIM_00816		N									t1pkscluster28	hypothetical protein HIM 00816				Y
HIM_00817	Cation efflux protein	N				2.A.4.5.1					t1pkscluster28	hypothetical protein HIM 00817
HIM_00818	Alcohol dehydrogenase GroES-like // Alcohol dehydrogenase, C-terminal // Acyl transferase // Phosphopantetheine-binding // Methyltransferase type 12 // Beta-ketoacyl synthase, N-terminal // Beta-ketoacyl synthase, C-terminal // Polyketide synthase, KR	N									t1pkscluster28	Thiolase-like	KS/AT	KS/AT/DH/cMT/ER/KR			PHI:255|FUM1
HIM_00819		N									t1pkscluster28	hypothetical protein HIM 00819
HIM_00820	Transmembrane adaptor Erv26	N									t1pkscluster28	hypothetical protein HIM 00820
HIM_00821	Uncharacterised protein family, methyltransferase, Williams-Beuren syndrome // Methyltransferase type 11	N									t1pkscluster28	Putative methyltransferase BUD23
HIM_00822	Aminoacyl-tRNA synthetase, class II (D/K/N) // Nucleic acid binding, OB-fold, tRNA/helicase-type	N									t1pkscluster28	Lysine--tRNA ligase, cytoplasmic
HIM_00823	Aminotransferase, class I/classII	N									t1pkscluster28	Pyridoxal phosphate-dependent transferase,
HIM_00824	Glutathione-dependent formaldehyde-activating family, GFA	N									t1pkscluster28	Mss4-like
HIM_00825	Iso dh	N									t1pkscluster28	Isocitrate dehydrogenase [NAD] subunit 1,					PHI:504|LEU2|CAA42366|TX:4932|Saccharomyces
HIM_00826	Serine/threonine-protein kinase-like domain	N									t1pkscluster28	Protein kinase-like
HIM_00827	UBX	N									t1pkscluster28	Ubiquitin-like
HIM_00828		N
HIM_00829	RNA recognition motif domain	N
HIM_00830		N														Y
HIM_00831	Putative cyclase	N
HIM_00832		N
HIM_00833	Flavin-containing monooxygenase-like	N
HIM_00834	C4-dicarboxylate transporter/malic acid transport protein	N														Y
HIM_00835	Vitamin B6 biosynthesis protein	N
HIM_00836	Glutamine amidotransferase subunit PdxT	N
HIM_00837	Serine/threonine-protein kinase-like domain	N
HIM_00838	General substrate transporter	N				2.A.1.1.36											PHI:538|FRT1|AAU87358|TX:40559|Botrytis
HIM_00839	Peptidase A1	N		A01A												Y	PHI:480|SAP7|EAK94461|TX:5476|Candida
HIM_00840	Aminoglycoside phosphotransferase	N
HIM_00841		Y
HIM_00842		N
HIM_00843		N
HIM_00844		N
HIM_00845		Y														Y
HIM_00846	Actin cortical patch SUR7/pH-response regulator PalI	N
HIM_00847	Glycosyltransferase, DXD sugar-binding motif	N			GT32												PHI:364|MIT1|EAK95175|TX:5476|Candida
HIM_00848	Peptidase M20 // Peptidase M20, dimerisation	N		M20A
HIM_00849	Protein of unknown function DUF1212	N
HIM_00850		Y														Y
HIM_00851		N
HIM_00852	Phosphatidylinositol-4-phosphate 5-kinase, core	N
HIM_00853	DUF2828	N
HIM_00854	Peptidase M43, pregnancy-associated plasma-A	Y		M43B
HIM_00855	HPP	N
HIM_00856		N
HIM_00857	Chromo domain	N
HIM_00858	Aromatic amino acid beta-eliminating lyase/threonine aldolase	N
HIM_00859		N
HIM_00860	Mitochondrial import protein Pam17	N
HIM_00861	UBA/THIF-type NAD/FAD binding fold // MoeZ/MoeB // Rhodanese-like	N
HIM_00862	HAT dimerisation	N														Y
HIM_00863	Peptidase M35, deuterolysin	Y		M35
HIM_00864		N
HIM_00865	Anp1	N			GT62
HIM_00866	Exoribonuclease, phosphorolytic domain 1	N
HIM_00867		N
HIM_00868	tRNA intron endonuclease, catalytic domain-like	N
HIM_00869	Elongator complex protein 4	N
HIM_00870	RNA polymerase, Rpb8	N
HIM_00871	NUDIX hydrolase domain	N
HIM_00872	Protein of unknown function DUF775	N
HIM_00873	Nucleoside phosphatase GDA1/CD39	N
HIM_00874	General substrate transporter	N				2.A.1.1.69											PHI:538|FRT1|AAU87358|TX:40559|Botrytis
HIM_00875	UBA/THIF-type NAD/FAD binding fold	N
HIM_00876	Major facilitator superfamily	N				2.A.1.3.35											PHI:544|BCMFS1|AAF64435|TX:332648|Botrytis
HIM_00877		N
HIM_00878	Glycosyl hydrolase family 32, C-terminal // Glycosyl hydrolases family 32, N-terminal	Y	Concanavalin_A-like_lectin/glucanase		GH32
HIM_00879	Chitin synthase // Chitin synthase N-terminal	N			GT2												PHI:336|CHS2|AAT77182|TX:5507|Fusarium
HIM_00880	Nitrite/sulphite reductase, hemoprotein beta-component, ferrodoxin-like // Nitrite/sulphite reductase 4Fe-4S domain // Flavodoxin/nitric oxide synthase // Pyruvate flavodoxin/ferredoxin oxidoreductase, N-terminal	N
HIM_00881	Protein of unknown function DUF1753, Golgi	N
HIM_00882	Ras	N															PHI:339|CLPT1|CAC41973|TX:290576|Colletotrichum
HIM_00883	P60-like	N
HIM_00884	EF-hand // Pyridine nucleotide-disulphide oxidoreductase, NAD-binding domain // Pyridine nucleotide-disulphide oxidoreductase,	N
HIM_00885	Phosphoribulokinase/uridine kinase	N
HIM_00886	LisH dimerisation motif, subgroup // Ran binding protein, CRA domain	N															PHI:806|MGG_04137|EDJ99440|TX:148305|Magnaporthe
HIM_00887	NADH dehydrogenase ubiquinone Fe-S protein 4, mitochondrial	N				3.D.1.6.2
HIM_00888	ATPase, F0 complex, subunit F, mitochondria, fungi	N
HIM_00889		N
HIM_00890	Mini-chromosome maintenance, DNA-dependent ATPase	N
HIM_00891	Ribonuclease H2, subunit C	N
HIM_00892	Cyclopropane-fatty-acyl-phospholipid/mycolic acid synthase	N
HIM_00893	Exonuclease, RNase T/DNA polymerase III	N
HIM_00894	MOZ/SAS-like protein // Tudor-knot	N
HIM_00895	Uncharacterised conserved protein UCP028846	N			GH125												PHI:785|MGG_04128|EDJ99431|TX:148305|Magnaporthe
HIM_00896	Aminotransferase, class I/classII	N
HIM_00897	DNA polymerase subunit Cdc27	N
HIM_00898	Zinc finger, C3HC4 RING-type	N
HIM_00899	Snf7	N
HIM_00900		N
HIM_00901	Bud13	N
HIM_00902		N
HIM_00903	PAP/25A-associated	N
HIM_00904		N
HIM_00905		N
HIM_00906	Short-chain dehydrogenase/reductase SDR	N															PHI:784|MGG_00056|EDK03390|TX:148305|Magnaporthe
HIM_00907		N
HIM_00908	Glycoside hydrolase, family 18, catalytic domain	Y			GH18
HIM_00909	Pre-mRNA polyadenylation factor Fip1	N
HIM_00910		N
HIM_00911	RNA pol 3 Rpc31	N
HIM_00912		N
HIM_00913	Domain of unknown function DUF1981, SEC7 associated // SEC7-like	N
HIM_00914	Biotin/lipoyl attachment // 2-oxoacid dehydrogenase acyltransferase, catalytic domain // E3 binding	N
HIM_00915	Transcription factor, fungi // Zn(2)-C6 fungal-type DNA-binding domain	N								Zn2Cys6
HIM_00916		N
HIM_00917		Y
HIM_00918	Protein of unknown function DUF1308	N
HIM_00919		Y
HIM_00920	ATPase, AAA-type, core	N
HIM_00921		N				1.A.4.4.1
HIM_00922	Domain of unknown function DUF2183	N
HIM_00923	Glutamyl/glutaminyl-tRNA synthetase, class Ic, catalytic domain // Glutamyl/glutaminyl-tRNA synthetase, class Ic, anti-codon binding domain	N
HIM_00924	Appr-1-p processing	N
HIM_00925	ABC transporter-like	N
HIM_00926	Amino acid permease domain	N				2.A.3.10.19
HIM_00927		N
HIM_00928	Short-chain dehydrogenase/reductase SDR	N
HIM_00929	Transcription factor, fungi // Zn(2)-C6 fungal-type DNA-binding domain	N								Zn2Cys6
HIM_00930	Pyridine nucleotide-disulphide oxidoreductase,	Y
HIM_00931	Haloacid dehalogenase-like hydrolase	N
HIM_00932		N
HIM_00933	WD40 repeat, subgroup	N
HIM_00934		N
HIM_00935	Pantoate-beta-alanine ligase	N
HIM_00936	GYF	N
HIM_00937	Ribonuclease P/MRP, subunit p29	N
HIM_00938	Phospholipid/glycerol acyltransferase	N
HIM_00939		N
HIM_00940		N
HIM_00941	General substrate transporter	N				2.A.1.12.2
HIM_00942	TENA/THI-4 protein/Coenzyme PQQ biosynthesis protein C domain	N
HIM_00943		N														Y
HIM_00944	Major facilitator superfamily	N				2.A.1.14.11
HIM_00945		N
HIM_00946	FAS1 domain	Y
HIM_00947		N
HIM_00948		N
HIM_00949		N
HIM_00950		N
HIM_00951	Amino acid permease domain	N				2.A.3.8.4
HIM_00952		Y
HIM_00953		N														Y
HIM_00954		N														Y
HIM_00955	UDP-glucose/GDP-mannose dehydrogenase, N-terminal // UDP-glucose/GDP-mannose dehydrogenase, dimerisation // UDP-glucose/GDP-mannose dehydrogenase, C-terminal	N															PHI:387|UGD1|AAK95561|TX:5207|Cryptococcus
HIM_00956		Y
HIM_00957	General substrate transporter	N
HIM_00958	5'-Nucleotidase, C-terminal // Metallo-dependent phosphatase	N
HIM_00959	Fungal chitosanase	Y			GH75
HIM_00960		N														Y
HIM_00961		N														Y
HIM_00962	Cytochrome P450	N					CYP527A1										PHI:438|BcBOT1
HIM_00963		N
HIM_00964	Aromatic amino acid beta-eliminating lyase/threonine aldolase	N
HIM_00965		N
HIM_00966		N
HIM_00967	Zinc finger, FYVE-type	N								Zinc finger, Rad18-type putative
HIM_00968	KilA, N-terminal/APSES-type HTH, DNA-binding	N								APSES
HIM_00969		N
HIM_00970	GCN5-related N-acetyltransferase (GNAT) domain	N
HIM_00971		N
HIM_00972		Y														Y
HIM_00973	S-adenosyl-L-methionine dependent methyltransferase, predicted	N
HIM_00974		N
HIM_00975	Short-chain dehydrogenase/reductase SDR	N															PHI:1100|Mdh1|AAX14688|TX:13684|Stagonospora
HIM_00976	XAP5 protein	N
HIM_00977	Glutathione S-transferase, N-terminal	N
HIM_00978		N
HIM_00979	Aminoglycoside phosphotransferase	N
HIM_00980	Alcohol dehydrogenase GroES-like // Alcohol dehydrogenase, C-terminal	N															PHI:668|GNO1|AAP41027|TX:178876|Cryptococcus
HIM_00981		N
HIM_00982		N
HIM_00983		N														Y
HIM_00984		N
HIM_00985	Monooxygenase, FAD-binding	N
HIM_00986	Carboxylesterase, type B	Y			CE10												PHI:541|LIP1|AAU87359|TX:332648|Botrytis
HIM_00987		N
HIM_00988	Aconitase A/isopropylmalate dehydratase small subunit, swivel // Aconitase/3-isopropylmalate dehydratase large subunit, alpha/beta/alpha	N
HIM_00989		N
HIM_00990	Serine/threonine-protein kinase-like domain	N							(Other/SCY1)
HIM_00991	Dynamin central domain // Dynamin, GTPase domain	N
HIM_00992	Uncharacterised protein family UPF0390	N
HIM_00993	Pyridoxal phosphate-dependent decarboxylase	N
HIM_00994	Cytochrome b5	N
HIM_00995	Peptidase M48	N		M48C
HIM_00996	Protein of unknown function DUF985	N
HIM_00997		N															PHI:482|LAEA|AAR01218|TX:5085|Aspergillus
HIM_00998	Kinesin, motor domain // Kinesin protein 1B // Kinesin-like	N
HIM_00999		N
HIM_01000	Protein of unknown function DUF952	N
HIM_01001	Peptidase M1, leukotriene A4 hydrolase, aminopeptidase C-terminal // Peptidase M1, membrane alanine aminopeptidase, N-terminal	N		M01
HIM_01002	Anoctamin/TMEM 16	N				1.A.17.2.1
HIM_01003		N
HIM_01004	Nitric oxide synthase, oxygenase domain // Flavodoxin/nitric oxide synthase	N
HIM_01005		N
HIM_01006		N														Y
HIM_01007		N
HIM_01008	Protein of unknown function DUF1814	N
HIM_01009		Y
HIM_01010		N
HIM_01011		N
HIM_01012	Sorting nexin, C-terminal // Phox-associated domain // Phox homologous domain	N
HIM_01013	Transcriptional coactivator p15	N								ssDNA-binding transcriptional regulator
HIM_01014	Heat shock protein DnaJ, N-terminal	N
HIM_01015		Y
HIM_01016	Cytochrome b561, eukaryote	N
HIM_01017	Ureidoglycolate hydrolase	N
HIM_01018		N
HIM_01019	Ribosomal protein L44e	N
HIM_01020	Tyrosinase	Y
HIM_01021	Coatomer, epsilon subunit	N
HIM_01022		N														Y
HIM_01023	Helix-turn-helix type 3 // Multiprotein bridging factor 1, N-terminal	N								Helix-turn-helix type 3 | Lambda repressor-like, DNA-binding
HIM_01024	Protein of unknown function DUF1365	N
HIM_01025	Glutathione-dependent formaldehyde-activating family, GFA	N
HIM_01026		N														Y
HIM_01027		Y
HIM_01028		N
HIM_01029	Short-chain dehydrogenase/reductase SDR	N
HIM_01030	tRNA/rRNA methyltransferase, SpoU // RNA 2-O ribose methyltransferase, substrate binding	N
HIM_01031	SNF2-related // Helicase, C-terminal	N
HIM_01032		N
HIM_01033		N
HIM_01034	Actin cortical patch SUR7/pH-response regulator PalI	N
HIM_01035		Y
HIM_01036	Protein of unknown function DUF3433	N
HIM_01037	Protein of unknown function DUF907, fungi	N
HIM_01038		Y															PHI:921|um03614||TX:5270|Ustilago
HIM_01039		N
HIM_01040		N
HIM_01041		N
HIM_01042	Protein of unknown function DUF124	N
HIM_01043		N
HIM_01044	Chloroperoxidase	Y
HIM_01045		N
HIM_01046	Zinc finger, C2H2-type	N								C2H2 zinc finger
HIM_01047	Extracellular membrane protein, CFEM domain	N						PTH_MGG_10473									PHI:404|PTH11|AAD30436|TX:148305|Magnaporthe
HIM_01048	Cytochrome b5	N
HIM_01049		N
HIM_01050	bZIP transcription factor, bZIP-1	N								bZIP
HIM_01051	Rad52/22 double-strand break repair protein	N
HIM_01052	Nuclear envelope, Cut8	N
HIM_01053	RNA recognition motif domain	N
HIM_01054		N
HIM_01055	Zinc finger, CCHC-type	N								Zinc finger, CCHC-type
HIM_01056	ORMDL	N
HIM_01057		Y														Y
HIM_01058	O-methyltransferase, family 3	N
HIM_01059	Actin cortical patch SUR7/pH-response regulator PalI	N
HIM_01060		N
HIM_01061	Mediator complex, subunit Med1, metazoa/fungi	N
HIM_01062		N														Y
HIM_01063		Y	Concanavalin_A-like_lectin/glucanase		GH16
HIM_01064	Formyl transferase, N-terminal	N
HIM_01065		N
HIM_01066	Protein of unknown function DUF3405	N
HIM_01067	Zinc finger, LIM-type	N
HIM_01068	Myo-inositol-1-phosphate synthase, GAPDH-like // Myo-inositol-1-phosphate synthase	N
HIM_01069	DNA replication checkpoint mediator, MRC1 domain	N
HIM_01070	Phosphatidate cytidylyltransferase	N
HIM_01071	Peptidase S8A, DUF1034 C-terminal // Peptidase S8/S53, subtilisin/kexin/sedolisin	Y		S08A
HIM_01072	Glucose-methanol-choline oxidoreductase, N-terminal // Glucose-methanol-choline oxidoreductase, C-terminal	N															PHI:199|AOX1|AAF82788|TX:5499|Cladosporium
HIM_01073	Peptidase M20 // Peptidase M20, dimerisation	N		M20X
HIM_01074		N
HIM_01075	NADH:flavin oxidoreductase/NADH oxidase, N-terminal	N
HIM_01076		N														Y
HIM_01077	Protein of unknown function DUF3636	N
HIM_01078		Y														Y
HIM_01079	Cytochrome P450	N					CYP62C2										PHI:438|BcBOT1
HIM_01080	HhH-GPD domain // Helix-hairpin-helix motif	N
HIM_01081	Zinc finger, AN1-type	N
HIM_01082	Acyl-CoA oxidase/dehydrogenase, central domain // Acyl-CoA oxidase/dehydrogenase, type 1	N
HIM_01083	Adenosine/AMP deaminase	N
HIM_01084	NmrA-like	N
HIM_01085	Hydantoinaseoxoprolinase, N-terminal // Hydantoinase B/oxoprolinase // Hydantoinase/oxoprolinase	N
HIM_01086	DDE superfamily endonuclease, CENP-B-like	N								Centromere protein B, DNA-binding region | Homeodomain-like						Y
HIM_01087	MARVEL-like domain	N
HIM_01088		N
HIM_01089		N
HIM_01090	Reverse transcriptase // Ribonuclease H domain	N
HIM_01091	Autophagy-related protein 5	N
HIM_01092	WD40 repeat, subgroup	N
HIM_01093		N
HIM_01094	Zn(2)-C6 fungal-type DNA-binding domain	N								Zn2Cys6							PHI:889|MGG_09263|EDJ97928|TX:148305|Magnaporthe
HIM_01095	C2 calcium-dependent membrane targeting	N
HIM_01096		N
HIM_01097	LETM1-like	N
HIM_01098	Cytochrome P450	N					CYP65Z4										PHI:438|BcBOT1
HIM_01099	SCP2 sterol-binding domain	N
HIM_01100	2-nitropropane dioxygenase, NPD	N
HIM_01101	Serine/threonine-protein kinase-like domain	N							(CK1/CK1/CK1-G)
HIM_01102	GOLD	N
HIM_01103		N								Myb
HIM_01104	Zinc finger, CCHC-type	N								Zinc finger, CCHC-type						Y	PHI:871|MGG_12656|EDK01997|TX:148305|Magnaporthe
HIM_01105		N								C2H2 zinc finger
HIM_01106	Mac // Zn(2)-C6 fungal-type DNA-binding domain // Bacterial transferase hexapeptide repeat	N								Zn2Cys6
HIM_01107	Transcription factor, fungi // Zn(2)-C6 fungal-type DNA-binding domain	N								Zn2Cys6
HIM_01108	Pentatricopeptide repeat	N
HIM_01109	mRNA splicing factor, Cwf18	N
HIM_01110		N
HIM_01111	Mov34/MPN/PAD-1	N		M67X													PHI:911|um11451||TX:5270|Ustilago
HIM_01112	Digestive organ expansion factor, predicted	N
HIM_01113	Ribosomal protein L17	N
HIM_01114		N
HIM_01115	Tetrapyrrole biosynthesis, porphobilinogen synthase	N
HIM_01116	Acyltransferase 3	N															PHI:167|CHIP3|AAF00024|TX:5457|Colletotrichum
HIM_01117		N
HIM_01118		N														Y
HIM_01119		N
HIM_01120		N
HIM_01121	Domain of unknown function DUF1279	N
HIM_01122		N
HIM_01123	Peptide-N4-(N-acetyl-beta-glucosaminyl)asparagine amidase A	N
HIM_01124	MARVEL-like domain	N
HIM_01125		N
HIM_01126	Translation initiation factor IF2/IF5	N
HIM_01127	Ran binding protein 1	N
HIM_01128	Zinc finger, ZZ-type	N
HIM_01129	CASC3/Barentsz eIF4AIII binding	N
HIM_01130		N
HIM_01131	Transketolase-like, pyrimidine-binding domain // Transketolase, C-terminal // Transketolase, N-terminal	N
HIM_01132	Protein of unknown function DUF3115	N
HIM_01133	Inositol phosphatase // Synaptojanin, N-terminal	N
HIM_01134	ATPase, F0/V0 complex, subunit C	N				3.A.2.2.3
HIM_01135	Ergosterol biosynthesis ERG4/ERG24	N
HIM_01136	Pogo transposase / Cenp-B / PDC2, subgroup, DNA-binding HTH domain // DDE superfamily endonuclease, CENP-B-like	N								Centromere protein B, DNA-binding region | Homeodomain-like						Y
HIM_01137	Phox homologous domain // Phospholipase D/Transphosphatidylase	N									othercluster49	Phospholipase D/nuclease					PHI:373|PLD1|EAK93902|TX:5476|Candida
HIM_01138	Ubiquinone biosynthesis protein Coq7	N									othercluster49	Ferritin/ribonucleotide reductase-like
HIM_01139	Plus-3	N									othercluster49	hypothetical protein HIM 01139
HIM_01140	Glycerophosphoryl diester phosphodiesterase	N									othercluster49	PLC-like phosphodiesterase, TIM				Y
HIM_01141	GTPase of unknown function C-terminal // GTP-binding domain, HSR1-related	N									othercluster49	P-loop containing nucleoside triphosphate
HIM_01142		N									othercluster49	SET
HIM_01143	Transcription factor, fungi // Zn(2)-C6 fungal-type DNA-binding domain	N								Zn2Cys6	othercluster49	Zn(2)-C6 fungal-type DNA-binding
HIM_01144	Male sterility, NAD-binding // Phosphopantetheine-binding // AMP-dependent synthetase/ligase	N									othercluster49	Acetyl-CoA synthetase-like	NAD-binding/A	A/TD
HIM_01145	Alcohol dehydrogenase GroES-like // Alcohol dehydrogenase, C-terminal	N									othercluster49	GroES-like					PHI:881|MGG_04556|EDJ96020|TX:148305|Magnaporthe
HIM_01146	Major facilitator superfamily	N				2.A.1.14.4					othercluster49	Major facilitator superfamily, general
HIM_01147	Cytochrome P450	N					CYP526E2				othercluster49	Cytochrome P450
HIM_01148	Protein of unknown function DUF885	N									othercluster49	hypothetical protein HIM 01148
HIM_01149		N									othercluster49	Prefoldin
HIM_01150		N									othercluster49	hypothetical protein HIM 01150
HIM_01151	Transcription factor, fungi	N								Zn2Cys6
HIM_01152		N
HIM_01153		N
HIM_01154	Domain of unknown function DUF1993	N
HIM_01155	Protein of unknown function DUF1479	N
HIM_01156		N
HIM_01157		N
HIM_01158	Microcystin LR degradation protein MlrC, N-terminal // Microcystin LR degradation protein MlrC, C-terminal	N
HIM_01159	Cytochrome P450	N					CYP53A11										PHI:438|BcBOT1
HIM_01160		N														Y
HIM_01161	Aminotransferase class-III	N
HIM_01162	DDE superfamily endonuclease, CENP-B-like	N								Centromere protein B, DNA-binding region						Y
HIM_01163	Aminotransferase, class I/classII	N															PHI:595|ALS1|AAZ95011|TX:13684|Stagonospora
HIM_01164	Biotin/thiamin synthesis-associated protein // Radical SAM	N
HIM_01165	Carbohydrate-binding WSC	Y
HIM_01166		N
HIM_01167		Y														Y
HIM_01168	General substrate transporter	N				2.A.1.1.7											PHI:538|FRT1|AAU87358|TX:40559|Botrytis
HIM_01169	Polynucleotide kinase 3 phosphatase, central region	N
HIM_01170	Mediator complex, subunit Med18, metazoa/fungi	N
HIM_01171		N
HIM_01172		N														Y
HIM_01173	Monooxygenase, FAD-binding	N
HIM_01174	Protein of unknown function DUF3292	N
HIM_01175		N
HIM_01176		N
HIM_01177		N
HIM_01178		N
HIM_01179	Snf7	N
HIM_01180	WD40 repeat, subgroup // F-box domain, cyclin-like	N
HIM_01181	Phox/Bem1p // CDC24 calponin // Dbl homology (DH) domain	N
HIM_01182		N
HIM_01183	Domain of unknown function DUF1747, eukaryote	N
HIM_01184	Protein of unknown function DUF1742, fungi	N
HIM_01185	Aminoglycoside phosphotransferase	N
HIM_01186		N
HIM_01187	Dual specificity phosphatase, catalytic domain	N
HIM_01188		N								C2H2 zinc finger
HIM_01189		N									nrps-t1pkscluster50	hypothetical protein HIM 01189				Y
HIM_01190	MULE transposase, conserved domain	N									nrps-t1pkscluster50	hypothetical protein HIM 01190				Y
HIM_01191	Oligopeptide transporter OPT superfamily	N				2.A.67.1.2					nrps-t1pkscluster50	hypothetical protein HIM 01191
HIM_01192	Phosphopantetheine-binding // Condensation domain // AMP-dependent synthetase/ligase	N									nrps-t1pkscluster50	Acetyl-CoA synthetase-like	C/A	E/C/A/PCP/C			PHI:12|HTS1|AAA33023|TX:5017|Cochliobolus
HIM_01193	Short-chain dehydrogenase/reductase SDR	N									nrps-t1pkscluster50	NAD(P)-binding Rossmann-fold					PHI:59|THR1|BAA18962|TX:5462|Colletotrichum
HIM_01194	CDR ABC transporter // ABC transporter-like // ABC-2 type transporter	N				3.A.1.205.11		A_Q4SB29_TETNG			nrps-t1pkscluster50	P-loop containing nucleoside triphosphate				Y	PHI:310|MgAtr4|AAK15314|TX:54734|Mycosphaerella
HIM_01195	O-methyltransferase, family 2	N									nrps-t1pkscluster50	S-adenosyl-L-methionine-dependent				Y	PHI:1051|CTB3|ABC79591|TX:29003|Cercospora
HIM_01196	Transcription factor, fungi	N								Zn2Cys6	nrps-t1pkscluster50	hypothetical protein HIM 01196
HIM_01197	Thioesterase // Acyl transferase // Phosphopantetheine-binding // Beta-ketoacyl synthase, N-terminal // Beta-ketoacyl synthase, C-terminal	N									nrps-t1pkscluster50	Thiolase-like	KS/AT	KS/AT/DH/TE			PHI:116|PKSP|CAA76740|TX:5085|Aspergillus
HIM_01198	Monooxygenase, FAD-binding	N									nrps-t1pkscluster50	FAD/NAD(P)-binding					PHI:112|MAK1|AAC49410|TX:140110|Nectria
HIM_01199	General substrate transporter	N				2.A.1.1.38					nrps-t1pkscluster50	Major facilitator superfamily, general				Y	PHI:538|FRT1|AAU87358|TX:40559|Botrytis
HIM_01200		N									nrps-t1pkscluster50	NTF2-like				Y
HIM_01201		N									nrps-t1pkscluster50	hypothetical protein HIM 01201				Y
HIM_01202	Cupin 2, conserved barrel	N									nrps-t1pkscluster50	Cupin, RmlC-type
HIM_01203	Transcription factor, fungi // Zn(2)-C6 fungal-type DNA-binding domain	N								Zn2Cys6	nrps-t1pkscluster50	Zn(2)-C6 fungal-type DNA-binding
HIM_01204		N									nrps-t1pkscluster50	hypothetical protein HIM 01204
HIM_01205	SIT4 phosphatase-associated protein family	N									nrps-t1pkscluster50	hypothetical protein HIM 01205
HIM_01206	GC-rich sequence DNA-binding factor domain // Tuftelin interacting protein N-terminal // D111/G-patch	N
HIM_01207		N														Y
HIM_01208		N
HIM_01209	Protein of unknown function DUF3429	N
HIM_01210	Vacuolar protein sorting-associated protein // Autophagy-related, C-terminal	N
HIM_01211	Na dependent nucleoside transporter // Na dependent nucleoside transporter, C-terminal	N				2.A.41.2.7
HIM_01212		N
HIM_01213	Pex19 protein	N
HIM_01214		N
HIM_01215	DNA/RNA helicase, DEAD/DEAH box type, N-terminal // Helicase-associated domain // Domain of unknown function DUF1605 // Helicase, C-terminal	N
HIM_01216	Complex 1 LYR protein	N
HIM_01217		N
HIM_01218	Zinc finger, PHD-finger	N
HIM_01219	Histone deacetylase domain	N															PHI:260|HDA1|AAM15960|TX:5270|Ustilago
HIM_01220	SUN	Y
HIM_01221		N								C2H2 zinc finger
HIM_01222	Diacylglycerol acyltransferase	N
HIM_01223	Xylose isomerase, TIM barrel domain	N
HIM_01224	Mad3/BUB1 homology region 1 // Serine/threonine-protein kinase-like domain	N							(Other/BUB)
HIM_01225	Enolase, C-terminal // Enolase, N-terminal	N
HIM_01226	K Homology, type 1, subgroup	N
HIM_01227	Mitochondrial distribution and morphology protein family 31/32, fungi	N
HIM_01228	Translation initiation factor eIF3 subunit	N
HIM_01229	Alternative oxidase	N															PHI:275|AOX1|AAM22475|TX:5207|Cryptococcus
HIM_01230	Zinc finger, C2H2-type	N								C2H2 zinc finger
HIM_01231		N														Y
HIM_01232		N
HIM_01233	TATA element modulatory factor 1 TATA binding // TATA element modulatory factor 1 DNA binding	N
HIM_01234	Ankyrin repeat	N
HIM_01235	WD40 repeat, subgroup	N							(Atypical/Alpha/MHCK)								PHI:211|CaTUP1|AAB63195|TX:5476|Candida
HIM_01236	ATPase, AAA-type, core // Bromo adjacent homology (BAH) domain	N
HIM_01237	Prefoldin subunit	N
HIM_01238	Anticodon-binding	N
HIM_01239	CCAAT-binding factor	N
HIM_01240		N
HIM_01241	Thioesterase superfamily	N
HIM_01242	Adenylylsulphate kinase, C-terminal	N															PHI:265|MET3|AAL92174|TX:5207|Cryptococcus
HIM_01243	ATPase, V1 complex, subunit C	N				3.A.2.2.3
HIM_01244		N
HIM_01245	F-box domain, cyclin-like	N															PHI:490|FRP1|AAT85969|TX:5507|Fusarium
HIM_01246		N
HIM_01247	Small ubiquitin-related modifier, SUMO	N
HIM_01248	Zinc finger, LIM-type	N
HIM_01249	CHCH	N
HIM_01250	Dynamin central domain // Dynamin, GTPase domain // Dynamin GTPase effector	N
HIM_01251		N
HIM_01252	Transcription factor, fungi	N								Zn2Cys6
HIM_01253	Glutaredoxin // Thioredoxin domain	N
HIM_01254	Src homology-3 domain // Actin-binding, cofilin/tropomyosin type	N
HIM_01255		N
HIM_01256	Eukaryotic translation initiation factor 3, subunit 7	N
HIM_01257		N								bZIP
HIM_01258	Phospholipid/glycerol acyltransferase	N
HIM_01259		N														Y
HIM_01260	Signal transduction response regulator, receiver domain // Serine/threonine-protein kinase-like domain	N
HIM_01261	General substrate transporter	N				2.A.1.9.4
HIM_01262		N
HIM_01263	Choline/ethanolamine kinase	N
HIM_01264		N
HIM_01265	Ribosome-inactivating protein	Y
HIM_01266	Nitrogen permease regulator 3	N
HIM_01267	Helix-loop-helix DNA-binding domain	N								bHLH
HIM_01268	Vesicle transport protein, Got1/SFT2-like	N
HIM_01269	RNA-binding protein Lupus La	N								Winged helix repressor DNA-binding
HIM_01270		Y														Y
HIM_01271		N
HIM_01272	RNA-processing protein, HAT helix	N															PHI:280|CCN1|AAG36938|TX:5207|Cryptococcus
HIM_01273	Pre-mRNA processing ribonucleoprotein, snoRNA-binding domain // NOSIC // Prp31 C-terminal	N
HIM_01274		N								C2H2 zinc finger
HIM_01275	Transcription factor, fungi // Zn(2)-C6 fungal-type DNA-binding domain	N								Zn2Cys6
HIM_01276	WD40 repeat, subgroup	N
HIM_01277	Cyclin, N-terminal // Cyclin, C-terminal	N
HIM_01278	Ribosomal Proteins L2, RNA binding domain // Ribosomal protein L2, C-terminal	N
HIM_01279	Phosphatidic acid phosphatase type 2/haloperoxidase	N
HIM_01280	Casein kinase II, regulatory subunit	N
HIM_01281	Ribosome control protein 1	N
HIM_01282	Aminotransferase, class I/classII	N
HIM_01283	Cytochrome P450	N					CYP539A3
HIM_01284	Glycoside hydrolase, family 20, catalytic core // Acetylhexosaminidase, subunit a/b	Y			GH20
HIM_01285		N
HIM_01286	Amine oxidase // FAD dependent oxidoreductase	N
HIM_01287	Mediator complex, subunit Med14	N
HIM_01288	Glucose-6-phosphate dehydrogenase, C-terminal // Glucose-6-phosphate dehydrogenase, NAD-binding	N
HIM_01289	Ribosomal protein L35A	N
HIM_01290	Protein of unknown function DUF2406	N
HIM_01291	Vacuolar ATPase assembly integral membrane protein VMA21-like domain	N
HIM_01292	Zinc finger, C2H2-type // Transcription factor, fungi	N								C2H2 zinc finger | Zn2Cys6
HIM_01293	F-box domain, cyclin-like	N
HIM_01294	Thioesterase superfamily	N
HIM_01295	Pex, N-terminal	N				3.A.20.1.1
HIM_01296	Glycoside hydrolase, family 16 // Carbohydrate-binding WSC	N	Concanavalin_A-like_lectin/glucanase		GH16
HIM_01297		N
HIM_01298	Anoctamin/TMEM 16	N				1.A.17.2.1
HIM_01299	Transcription factor, fungi	N								Zn2Cys6
HIM_01300		N
HIM_01301		Y
HIM_01302	GLEYA adhesin domain	Y
HIM_01303	Transketolase, N-terminal	N
HIM_01304		N
HIM_01305		N														Y
HIM_01306		N
HIM_01307		N
HIM_01308	Integrase, catalytic core	N
HIM_01309	Amidase	N
HIM_01310	Integrase, catalytic core // Reverse transcriptase, RNA-dependent DNA polymerase	N
HIM_01311		N
HIM_01312	Pogo transposase / Cenp-B / PDC2, subgroup, DNA-binding HTH domain // DDE superfamily endonuclease, CENP-B-like	N								Centromere protein B, DNA-binding region | Homeodomain-like						Y
HIM_01313		N
HIM_01314	Dihydroorotate dehydrogenase, class 1/ 2	N
HIM_01315		Y			PL20
HIM_01316	GPI mannosyltransferase	N			GT22
HIM_01317	Peptidase M28	N		M28E
HIM_01318		N														Y
HIM_01319	GINS complex	N
HIM_01320		N
HIM_01321	Aminoacyl-tRNA synthetase, class II (G/ H/ P/ S), conserved domain // Prolyl-tRNA synthetase, class II, C-terminal // Anticodon-binding	N
HIM_01322	Chaperonin Cpn60/TCP-1	N
HIM_01323	Ubiquinol cytochrome reductase, transmembrane domain // Rieske [2Fe-2S] iron-sulphur domain	N				1.A.24.1.1
HIM_01324	Cleavage/polyadenylation specificity factor, A subunit, C-terminal	N
HIM_01325		N
HIM_01326	Lipase, secreted	Y
HIM_01327	PQ-loop	N
HIM_01328		N
HIM_01329	Haem peroxidase, plant/fungal/bacterial	N
HIM_01330		Y
HIM_01331		N														Y
HIM_01332	Major facilitator superfamily	N				2.A.1.13.4											PHI:812|MGG_10702|EDJ94108|TX:148305|Magnaporthe
HIM_01333		N
HIM_01334	Reverse transcriptase // Integrase, catalytic core // Chromo domain	N														Y	PHI:876|MGG_11671|EDK03349|TX:148305|Magnaporthe
HIM_01335		N
HIM_01336	Heterokaryon incompatibility	N
HIM_01337		N
HIM_01338	Protein of unknown function DUF3328	N
HIM_01339		Y
HIM_01340	Protein of unknown function DUF3328	N
HIM_01341	Protein of unknown function DUF3328	N
HIM_01342	O-methyltransferase, family 2	N								Winged helix repressor DNA-binding							PHI:1051|CTB3|ABC79591|TX:29003|Cercospora
HIM_01343		N						PTH_MGG_01905									PHI:404|PTH11|AAD30436|TX:148305|Magnaporthe
HIM_01344	Amidase	N
HIM_01345		N
HIM_01346		N
HIM_01347	Uncharacterised protein family, basic secretory protein	N
HIM_01348	CLASP N	N
HIM_01349	Zinc finger, LIM-type // Rho GTPase-activating protein domain	N
HIM_01350		N
HIM_01351		N
HIM_01352		N
HIM_01353		N														Y
HIM_01354	GCN5-related N-acetyltransferase (GNAT) domain	N
HIM_01355	FAD linked oxidase, N-terminal // Berberine/berberine-like	Y															PHI:716|ZEB1|ABB90284|TX:5518|Fusarium
HIM_01356	Phosphatidylinositol 3-/4-kinase, catalytic	N
HIM_01357	Monooxygenase, FAD-binding	N															PHI:413|MPD1|AAT84078|TX:13684|Stagonospora
HIM_01358	Uncharacterised protein domain YOR215C, mitochondrial	N
HIM_01359	Endoribonuclease L-PSP	N
HIM_01360	Domain of unknown function DUF395, YeeE/YedE	N
HIM_01361		N							(Other/Ciliate-D1)
HIM_01362	Ribosomal protein L11, C-terminal domain // Ribosomal protein L11, N-terminal	N
HIM_01363	Serine/threonine-protein kinase-like domain	N
HIM_01364	Chaperonin Cpn10	N
HIM_01365	Glycoside hydrolase, family 61	N			GH61
HIM_01366	Ras	N															PHI:339|CLPT1|CAC41973|TX:290576|Colletotrichum
HIM_01367		N
HIM_01368	ATPase, AAA-type, core	N		M41		3.A.16.1.1
HIM_01369	Domain of unknown function DUF625	N
HIM_01370		N
HIM_01371	Glycosyl transferase, family 2	N			GT2
HIM_01372	Squalene epoxidase // FAD dependent oxidoreductase	N															PHI:830|ERGA|ABD48706|TX:162425|Aspergillus
HIM_01373		N
HIM_01374	NADP-dependent oxidoreductase domain	N															PHI:419|CSH1|AAP93915|TX:5476|Candida
HIM_01375		N														Y
HIM_01376	WD40 repeat, subgroup	N				9.A.14.1.1
HIM_01377	Translation initiation factor 2, alpha subunit // Ribosomal protein S1, RNA-binding domain	N
HIM_01378		N
HIM_01379		N
HIM_01380	FAD linked oxidase, N-terminal	N
HIM_01381	AMP-dependent synthetase/ligase	N
HIM_01382		N
HIM_01383	Glycoside hydrolase, family 76	Y			GH76
HIM_01384	Peptidase S10, serine carboxypeptidase	Y		S10
HIM_01385	Tubulin-specific chaperone D, C-terminal	N
HIM_01386		N						PTH_MGG_06084
HIM_01387	RNA polymerase, subunit H/Rpb5 C-terminal // RNA polymerase, Rpb5, N-terminal	N
HIM_01388		N
HIM_01389		N
HIM_01390	GTP1/OBG subdomain // GTP-binding domain, HSR1-related	N
HIM_01391	Bacterial Fmu (Sun)/eukaryotic nucleolar NOL1/Nop2p	N
HIM_01392		N														Y
HIM_01393	ARF/SAR superfamily	N
HIM_01394		N
HIM_01395	WD40 repeat, subgroup // Cytochrom D1 // Small-subunit processome, Utp21	N
HIM_01396	ATP-grasp fold, RimK-type // Histidine phosphatase superfamily, clade-2	N
HIM_01397	MOSC, N-terminal beta barrel // Molybdenum cofactor sulfurase, C-terminal	N
HIM_01398	Aminoglycoside phosphotransferase	N
HIM_01399	Helix-turn-helix, Psq // DDE superfamily endonuclease, CENP-B-like	N								Centromere protein B, DNA-binding region | Homeodomain-like
HIM_01400	Vps5 C-terminal // Phox homologous domain	N
HIM_01401	Mov34/MPN/PAD-1	N		M67A													PHI:911|um11451||TX:5270|Ustilago
HIM_01402	Cytochrome P450	N					CYP64A1									Y
HIM_01403	Peptidase A1	N		A01X
HIM_01404	Aminoglycoside phosphotransferase	N
HIM_01405	Diacylglycerol acyltransferase	N
HIM_01406	MOSC, N-terminal beta barrel // Molybdenum cofactor sulfurase, C-terminal	N
HIM_01407	Cation efflux protein	N				2.A.4.4.3
HIM_01408		N			GT33
HIM_01409	Ubiquitin-conjugating enzyme, E2	N
HIM_01410	Zinc finger, double-stranded RNA binding	N								C2H2 zinc finger
HIM_01411	Tetrapyrrole methylase	N
HIM_01412	Pyridoxamine 5'-phosphate oxidase-like, FMN-binding domain	N
HIM_01413		N
HIM_01414	Peptidase C13, legumain	N		C13
HIM_01415		N
HIM_01416	Src homology-3 domain	N
HIM_01417	ATPase, AFG1-like	N
HIM_01418	Helix-turn-helix, Psq // DDE superfamily endonuclease, CENP-B-like	N								Homeodomain-like
HIM_01419		Y
HIM_01420		N
HIM_01421	Metallo-dependent phosphatase	N							(Other/Ciliate-A9)								PHI:378|SIT4|EAK91146|TX:5476|Candida
HIM_01422		Y
HIM_01423		Y														Y
HIM_01424		Y
HIM_01425		N
HIM_01426	Pyridoxine 5'-phosphate oxidase, dimerisation, C-terminal	N														Y
HIM_01427		N
HIM_01428	Aminotransferase, class I/classII	N
HIM_01429	Glycoside hydrolase, family 76	N			GH76
HIM_01430		N
HIM_01431	Glycoside hydrolase, family 18, catalytic domain	Y			GH18											Y
HIM_01432	Glucose-methanol-choline oxidoreductase, N-terminal // Glucose-methanol-choline oxidoreductase, C-terminal	N
HIM_01433	Actin cortical patch SUR7/pH-response regulator PalI	N
HIM_01434	Ras	N
HIM_01435	DNA/RNA helicase, DEAD/DEAH box type, N-terminal // Helicase, C-terminal // Sec63 domain	N
HIM_01436		N														Y
HIM_01437	Synaptobrevin	N
HIM_01438		N
HIM_01439	Profilin/allergen	N
HIM_01440	Vesicle transport protein, Got1/SFT2-like	N
HIM_01441	YL1 nuclear, C-terminal	N
HIM_01442	DASH complex, subunit Dad4	N
HIM_01443	Actin-like	N
HIM_01444	bZIP transcription factor, bZIP-1	N								bZIP
HIM_01445	Transcriptional coactivator/pterin dehydratase	N
HIM_01446	Fatty acid hydroxylase	N							(Other/Aur)
HIM_01447	DDE superfamily endonuclease, CENP-B-like	N								Centromere protein B, DNA-binding region						Y
HIM_01448	Nuclear control of ATP synthase 2	N
HIM_01449		N														Y
HIM_01450	C4-dicarboxylate transporter/malic acid transport protein	N				2.A.16.4.3
HIM_01451	Cysteine dioxygenase type I	N
HIM_01452	SNF2-related // HIP116, Rad5p N-terminal // Helicase, C-terminal // Zinc finger, C3HC4 RING-type	N
HIM_01453	Radical SAM // tRNA wybutosine-synthesis // Flavodoxin/nitric oxide synthase	N
HIM_01454	Protein import receptor MAS20-related	N
HIM_01455	Vps51/Vps67	N
HIM_01456	Metallo-dependent phosphatase	N							(Other/Ciliate-A9)								PHI:378|SIT4|EAK91146|TX:5476|Candida
HIM_01457	Protein of unknown function DUF3112	N
HIM_01458		Y
HIM_01459	CAP domain	N
HIM_01460	Sel1-like	N
HIM_01461		N														Y
HIM_01462	Oxoglutarate/iron-dependent oxygenase	N
HIM_01463		N
HIM_01464	Pantothenate kinase	N
HIM_01465		N
HIM_01466		Y
HIM_01467		Y
HIM_01468	RNA recognition motif domain	N
HIM_01469	Sodium/solute symporter	N
HIM_01470		N
HIM_01471	NADH:ubiquinone oxidoreductase intermediate-associated protein 30	N
HIM_01472		N
HIM_01473	Cytochrome c oxidase, subunit VIa	N
HIM_01474	Endonuclease/exonuclease/phosphatase	N
HIM_01475	High mobility group, HMG1/HMG2	N								HMG
HIM_01476		N
HIM_01477	Mating-type protein MAT alpha 1	N								Mating-type protein MAT alpha 1
HIM_01478	ANTH // I/LWEQ	N
HIM_01479	Ribosomal protein L21e	N
HIM_01480	RNA-binding S4 // Ribosomal protein S4/S9, N-terminal	N
HIM_01481	Pre-mRNA splicing Prp18-interacting factor	N
HIM_01482	Domain of unknown function DUF2404	N
HIM_01483		N
HIM_01484	Zinc finger, CCCH-type // Zinc finger, C3HC4 RING-type	N
HIM_01485	Autophagy-related protein 3, N-terminal	N
HIM_01486	Autophagy-related protein 3, C-terminal // Autophagy-related protein 3	N
HIM_01487		N
HIM_01488		Y														Y
HIM_01489		N
HIM_01490	Serine/threonine-protein kinase-like domain	N
HIM_01491	IMP-specific 5-nucleotidase	N
HIM_01492	Glycoside hydrolase, family 2, immunoglobulin-like beta-sandwich // Glycoside hydrolase, family 2, TIM barrel	Y			GH2
HIM_01493	Exportin/Importin, Cse1-like // Importin-beta, N-terminal	N
HIM_01494	Protein of unknown function DUF3112	N
HIM_01495	Lipase, class 3	Y															PHI:432|FGL1|AAQ23181|TX:5518|Fusarium
HIM_01496		N
HIM_01497	DNA polymerase, Y-family, little finger domain // DNA-repair protein, UmuC-like	N								C2H2 zinc finger
HIM_01498		N
HIM_01499	Dicty CAR	N						B_C7Z1N4_NECH7
HIM_01500		N
HIM_01501	Xanthine/uracil/vitamin C permease	N				2.A.1.40.1
HIM_01502	Peptidase C12, ubiquitin carboxyl-terminal hydrolase 1	N		C12
HIM_01503		N
HIM_01504	SET domain	N
HIM_01505	RNA recognition motif domain	N
HIM_01506	WD40 repeat, subgroup	N
HIM_01507		N
HIM_01508	Cytochrome P450	N					CYP534D2										PHI:438|BcBOT1
HIM_01509	Integrase, catalytic core // Reverse transcriptase, RNA-dependent DNA polymerase	N
HIM_01510	Uncharacterised protein family UPF0016	N
HIM_01511		N														Y
HIM_01512	Protein of unknown function DUF907, fungi	N
HIM_01513	Sulphate adenylyltransferase // Adenylylsulphate kinase, C-terminal	N															PHI:265|MET3|AAL92174|TX:5207|Cryptococcus
HIM_01514		N
HIM_01515	AdoMet-dependent methyltransferase, predicted	N
HIM_01516	Translation initiation factor SUI1	N
HIM_01517	N-glycosylation protein EOS1	N
HIM_01518	DDE superfamily endonuclease, CENP-B-like	N														Y
HIM_01519		N
HIM_01520	Uncharacterised protein family CysZ	N
HIM_01521		N														Y
HIM_01522	Zn(2)-C6 fungal-type DNA-binding domain	N								Zn2Cys6
HIM_01523		N
HIM_01524		N
HIM_01525	Protease-associated domain, PA // Zinc finger, C3HC4 RING-type	N		S08A
HIM_01526	Semialdehyde dehydrogenase, NAD-binding // Semialdehyde dehydrogenase, dimerisation domain	N
HIM_01527	PQ-loop	N						STM_MGG_02855
HIM_01528	S1/P1 nuclease	Y
HIM_01529		Y									t3pkscluster60	hypothetical protein HIM 01529
HIM_01530		N									t3pkscluster60	hypothetical protein HIM 01530
HIM_01531		N									t3pkscluster60	hypothetical protein HIM 01531
HIM_01532	ABC transporter-like // ABC-2 type transporter	N				3.A.1.204.8		A_Q4SB29_TETNG			t3pkscluster60	P-loop containing nucleoside triphosphate					PHI:202|BcatrB|CAB52402|TX:40559|Botrytis
HIM_01533	Chalcone/stilbene synthase, N-terminal // Chalcone/stilbene synthase, C-terminal	N									t3pkscluster60	Thiolase-like	Chalcone/stilbene synthase,C-terminus
HIM_01534	Dynein light chain-related	N									t3pkscluster60	Roadblock/LC7
HIM_01535	Ipi1 N	N									t3pkscluster60	Pre-rRNA-processing protein IPI1
HIM_01536	DNA/RNA helicase, DEAD/DEAH box type, N-terminal // Helicase, C-terminal	N				3.A.18.1.1			(Other/Ciliate-A2)		t3pkscluster60	P-loop containing nucleoside triphosphate					PHI:423|VAD1|AAV41010|TX:5207|Cryptococcus
HIM_01537	Aldehyde dehydrogenase domain	N									t3pkscluster60	Aldehyde/histidinol dehydrogenase
HIM_01538		N									t3pkscluster60	hypothetical protein HIM 01538				Y
HIM_01539	ATPase, P-type, ATPase-associated domain // Haloacid dehalogenase-like hydrolase	N				3.A.3.8.4			(Atypical/HisK)		t3pkscluster60	Phospholipid-transporting ATPase DNF1
HIM_01540		N
HIM_01541	ATPase, V1/A1 complex, subunit E	N				3.A.2.2.3
HIM_01542	Protein of unknown function DUF803	N
HIM_01543		N														Y
HIM_01544		N															PHI:429|ClPLS1|CAD43407|TX:290576|Colletotrichum
HIM_01545		N														Y
HIM_01546	Transcription factor, MADS-box	N								MADS-box
HIM_01547	DNA helicase PIF1, ATP-dependent	N														Y
HIM_01548		N														Y
HIM_01549	Phosphoesterase, RecJ-like // DHHA2	N
HIM_01550	Transcription factor, fungi // Zn(2)-C6 fungal-type DNA-binding domain	N								Zn2Cys6
HIM_01551	DNA helicase PIF1, ATP-dependent	N
HIM_01552		N														Y
HIM_01553	Ras	N															PHI:270|RHO1|BAA24262|TX:5476|Candida
HIM_01554	Amino acid transporter, transmembrane	N				2.A.18.6.1					terpenecluster68	hypothetical protein HIM 01554
HIM_01555	Peptidase A1	Y		A01A							terpenecluster68	Peptidase aspartic
HIM_01556		N									terpenecluster68	Protein prenylyltransferase
HIM_01557	CHD5-like protein	Y									terpenecluster68	hypothetical protein HIM 01557
HIM_01558	Terpene synthase, metal-binding domain	N									terpenecluster68	Terpenoid synthase	Terpene synthase, C-terminus
HIM_01559		N									terpenecluster68	hypothetical protein HIM 01559
HIM_01560	GRIP-related Arf-binding domain	N									terpenecluster68	hypothetical protein HIM 01560
HIM_01561	RNA recognition motif domain	N									terpenecluster68	RNA-binding, RBD
HIM_01562		N									terpenecluster68	hypothetical protein HIM 01562
HIM_01563		Y									terpenecluster68	Cupredoxin
HIM_01564	Uncharacterised protein family SERF	N
HIM_01565		N
HIM_01566	VHS	N
HIM_01567	MgsA AAA+ ATPase C-terminal	N								Zinc finger, Rad18-type putative
HIM_01568	XPG N-terminal // XPG/RAD2 endonuclease	N
HIM_01569	Actin-like	N
HIM_01570	Aminoacyl-tRNA synthetase, class II (G/ H/ P/ S), conserved domain // Seryl-tRNA synthetase, class IIa, N-terminal	N
HIM_01571	Serine/threonine-protein kinase-like domain	N							(AGC/RSK/RSK-Unclassified)
HIM_01572	Cytochrome P450	N					CYP65AG3										PHI:438|BcBOT1
HIM_01573		N
HIM_01574	C2 calcium-dependent membrane targeting	N
HIM_01575	Major facilitator superfamily	N				2.A.1.2.16											PHI:737|CTB4|ABK64181|TX:29003|Cercospora
HIM_01576	General substrate transporter	N				2.A.1.1.8
HIM_01577		N														Y
HIM_01578	Peptidase C12, ubiquitin carboxyl-terminal hydrolase 1	N		C12
HIM_01579	Actin interacting protein 3, C-terminal	N
HIM_01580	IKI3	N
HIM_01581		N														Y
HIM_01582	Lipase, GDSL	Y			CE3
HIM_01583		N
HIM_01584	MULE transposase, conserved domain	N														Y
HIM_01585	Signal transduction histidine kinase, phosphotransfer (Hpt) domain	N
HIM_01586		N
HIM_01587		N
HIM_01588	Aminoglycoside phosphotransferase	N
HIM_01589		N
HIM_01590	tRNA(Ile)-lysidine/2-thiocytidine synthase	N
HIM_01591		N
HIM_01592		N
HIM_01593	EF-hand // Mitochondrial substrate/solute carrier // SPARC/Testican, calcium-binding domain	N				2.A.29.23.2
HIM_01594	Cyclin, N-terminal	N
HIM_01595	Alpha/beta hydrolase fold-1	N		S33
HIM_01596		N
HIM_01597		N
HIM_01598		N
HIM_01599	Mitochondrial substrate/solute carrier	N				2.A.29.18.1
HIM_01600	WD40 repeat, subgroup // Protein of unknown function DUF3337	N
HIM_01601	K Homology, type 1, subgroup	N
HIM_01602		N
HIM_01603	Peptidase A1	Y		A01A
HIM_01604	Histidine phosphatase superfamily, clade-1 // 6-phosphofructo-2-kinase	N
HIM_01605		N
HIM_01606		N														Y
HIM_01607	HbrB-like	N
HIM_01608	EKC/KEOPS complex, subunit Gon7	N
HIM_01609	Clathrin // Vacuolar sorting protein 39/Transforming growth factor beta receptor-associated domain 2 // Vacuolar sorting protein 39/Transforming growth factor beta receptor-associated domain 1 // Citron-like	N
HIM_01610	Sodium/sulphate symporter // SPX, N-terminal	N				2.A.47.2.2
HIM_01611	Pyridine nucleotide-disulphide oxidoreductase,	N
HIM_01612		N														Y
HIM_01613		N
HIM_01614		N														Y
HIM_01615	PAPA-1-like conserved region	N
HIM_01616	Peroxisome membrane anchor protein Pex14p, N-terminal	N
HIM_01617	Chromo domain	N
HIM_01618	Ras	N															PHI:339|CLPT1|CAC41973|TX:290576|Colletotrichum
HIM_01619	Brix domain	N
HIM_01620		N
HIM_01621	Arb2 domain // Histone deacetylase domain	N
HIM_01622		N
HIM_01623		N
HIM_01624	Polycomb protein, VEFS-Box	N
HIM_01625	Domain of unknown function DUF382 // PSP, proline-rich	N
HIM_01626	Domain of unknown function DUF250	N				2.A.7.9.4
HIM_01627		N
HIM_01628		Y														Y
HIM_01629	Methyl methanesulphonate-sensitivity protein 22	N
HIM_01630	Zn(2)-C6 fungal-type DNA-binding domain	N								Zn2Cys6
HIM_01631	Major facilitator superfamily	N				2.A.1.2.35											PHI:26|CaMDR1|CAA37820|TX:5476|Candida
HIM_01632	DNA helicase PIF1, ATP-dependent	N
HIM_01633		N														Y
HIM_01634	Cytochrome c oxidase subunit IV	N				3.D.4.8.1
HIM_01635	ATPase, AAA-2 // Clp ATPase, C-terminal	N
HIM_01636	Glycoside hydrolase, family 13, N-terminal // ATPase, F1/V1/A1 complex, alpha/beta subunit, N-terminal // Alpha-amylase, C-terminal all beta // ATPase, F1/V1/A1 complex, alpha/beta subunit, C-terminal // Glycosyl hydrolase, family 13, catalytic domain // ATPase, alpha/beta subunit, nucleotide-binding domain	N			CBM48 | GH13
HIM_01637	ATPase, AAA-type, core	N		M41
HIM_01638	TFIIH p62 subunit, N-terminal // BSD	N
HIM_01639	Dehydrogenase, E1 component // Transketolase-like, pyrimidine-binding domain	N
HIM_01640	WD40 repeat, subgroup	N
HIM_01641	Major facilitator superfamily	N
HIM_01642		N
HIM_01643		N
HIM_01644	Monooxygenase, FAD-binding // Phenol hydroxylase, C-terminal dimerisation	N
HIM_01645	Peptidase C48, SUMO/Sentrin/Ubl1	N		C48
HIM_01646	Pogo transposase / Cenp-B / PDC2, subgroup, DNA-binding HTH domain // DDE superfamily endonuclease, CENP-B-like	N								Centromere protein B, DNA-binding region | Homeodomain-like						Y
HIM_01647	Regulator of G protein signalling	N
HIM_01648	FAD dependent oxidoreductase	N
HIM_01649	Leucine carboxyl methyltransferase	N
HIM_01650	WD40 repeat, subgroup	N
HIM_01651	Dual specificity phosphatase, catalytic domain	N
HIM_01652	DEAD2 // Domain of unknown function DUF1227	N
HIM_01653	DDHD	N
HIM_01654	Fructose-1,6-bisphosphatase class 1/Sedoheputulose-1,7-bisphosphatase	N
HIM_01655	Zinc finger, C2H2-type	N								C2H2 zinc finger
HIM_01656	Pre-mRNA-splicing factor 3 // Domain of unknown function DUF1115	N
HIM_01657	RNA polymerase Rpb1, domain 3 // RNA polymerase Rpb1, domain 4 // RNA polymerase Rpb1, domain 5 // RNA polymerase Rpb1, domain 1 // RNA polymerase, alpha subunit	N													60%TE
HIM_01658	Histone core	N													60%TE
HIM_01659	Histone core	N													60%TE
HIM_01660		N													60%TE
HIM_01661		N								C2H2 zinc finger					60%TE
HIM_01662	Shikimate kinase // DHQ synthase // Dehydroquinase class I // Shikimate dehydrogenase substrate binding, N-terminal // Quinate/shikimate 5-dehydrogenase/glutamyl-tRNA reductase // Enolpyruvate transferase domain	N													60%TE
HIM_01663	Ras GTPase-activating protein	N													60%TE
HIM_01664	Phosphate transporter	N				2.A.20.2.1									60%TE
HIM_01665	Derlin	N				3.A.16.1.1									60%TE
HIM_01666	Short-chain dehydrogenase/reductase SDR	N													60%TE
HIM_01667	Creatinase // Peptidase M24, structural domain	N		M24B											60%TE
HIM_01668		N													60%TE	Y
HIM_01669		N													60%TE
HIM_01670	SMCs flexible hinge // RecF/RecN/SMC	N													60%TE
HIM_01671	Ribosomal protein L46	N
HIM_01672	Zinc finger, PHD-finger // Zinc finger, C3HC4 RING-type	N
HIM_01673	Ribosomal protein L37ae	N
HIM_01674	Saccharopine dehydrogenase / Homospermidine synthase	N
HIM_01675	Protein of unknown function DUF155	N
HIM_01676	Negative transcriptional regulator	N								Negative transcriptional regulator
HIM_01677		N
HIM_01678		N								HMG
HIM_01679	Chaperonin Cpn60/TCP-1	N
HIM_01680	von Willebrand factor, type A	N
HIM_01681		N														Y
HIM_01682		N
HIM_01683		N
HIM_01684	DNA photolyase, N-terminal // DNA photolyase, FAD-binding/Cryptochrome, C-terminal	N															PHI:1052|PHL1|ACB38886|TX:135779|Cercospora
HIM_01685		N
HIM_01686	XPC-binding domain // Ubiquitin // Ubiquitin-associated/translation elongation factor EF1B, N-terminal	N
HIM_01687		N								Homeodomain-like | Myb
HIM_01688	E3 ubiquitin ligase, BRE1 // Zinc finger, C3HC4 RING-type	N
HIM_01689	Protein of unknown function DUF1183, TMEM66	Y
HIM_01690	ABC transporter-like // ABC transporter, transmembrane domain	N				3.A.1.201.11			(Other/Ciliate-D1)								PHI:1018|ABC3|AAZ81480|TX:148305|Magnaporthe
HIM_01691		N
HIM_01692	Velvet factor	N
HIM_01693	Domain of unknown function DUF1996 // Carbohydrate-binding WSC	Y
HIM_01694	Bacterial Fmu (Sun)/eukaryotic nucleolar NOL1/Nop2p	N
HIM_01695	Major facilitator superfamily	N				2.A.1.2.16											PHI:511|CaNAG4|EAK93098|TX:5476|Candida
HIM_01696		N
HIM_01697	NADH:ubiquinone oxidoreductase, 17.2kDa subunit	N
HIM_01698	Calponin homology domain	N
HIM_01699		N
HIM_01700		N
HIM_01701		N
HIM_01702		N
HIM_01703	Rab-GAP/TBC domain	N
HIM_01704		N
HIM_01705	K Homology, type 1, subgroup	N
HIM_01706	UAA transporter	N				2.A.7.11.4
HIM_01707	Dual specificity phosphatase, catalytic domain	N
HIM_01708		N
HIM_01709	Phosphotransferase KptA/Tpt1	N
HIM_01710		N
HIM_01711	rRNA-processing protein EFG1	N
HIM_01712		N
HIM_01713	Serine/threonine-protein kinase-like domain	N
HIM_01714	F-box domain, cyclin-like // Leucine-rich repeat	N
HIM_01715	Histidine phosphatase superfamily, clade-1	N
HIM_01716		N
HIM_01717	Transcription factor Iwr1	N
HIM_01718		N
HIM_01719	DNA/RNA helicase, DEAD/DEAH box type, N-terminal // Helicase, C-terminal	N															PHI:423|VAD1|AAV41010|TX:5207|Cryptococcus
HIM_01720		N
HIM_01721	TIP41-like protein	N
HIM_01722	Serine/threonine-protein kinase-like domain	N							(Other/Aur)								PHI:36|CPKA|AAA93199|TX:148305|Magnaporthe
HIM_01723	Peptidase M76, ATP23	N		M76
HIM_01724	Pseudouridine synthase/archaeosine transglycosylase // Aspartate/glutamate/uridylate kinase	N
HIM_01725	Aminoacyl-tRNA synthetase, class II (G/ H/ P/ S), conserved domain // Anticodon-binding	N
HIM_01726	PAK-box/P21-Rho-binding // Serine/threonine-protein kinase-like domain	N															PHI:1037|Cla4|CAO82106|TX:5111|Claviceps
HIM_01727	RNA recognition motif domain // Pumilio RNA-binding repeat	N
HIM_01728	Zinc finger, PHD-finger	N
HIM_01729	Peptidase M24, structural domain	N		M24X						Winged helix repressor DNA-binding
HIM_01730	SNF5/SMARCB1/INI1	N
HIM_01731		N
HIM_01732		N
HIM_01733	mRNA capping enzyme, C-terminal // mRNA capping enzyme	N
HIM_01734	Vps5 C-terminal // Phox homologous domain	N
HIM_01735		N														Y
HIM_01736	Tetratricopeptide TPR-1	N				8.A.13.1.1
HIM_01737	Oxidoreductase, FAD-binding domain // Oxidoreductase FAD/NAD(P)-binding	N
HIM_01738		N
HIM_01739		N
HIM_01740	Transcription factor, fork head	N								Forkhead | Winged helix repressor DNA-binding
HIM_01741	Autophagy-related protein 1010	N
HIM_01742	Peroxin-3	N				9.A.17.1.2
HIM_01743	Sybindin-like protein	N
HIM_01744	Serine/threonine-protein kinase-like domain	N							(Other/CAMKK/Meta)
HIM_01745	Serine/threonine-protein kinase-like domain	N							(Other/HAL)
HIM_01746		Y														Y
HIM_01747		N
HIM_01748		N
HIM_01749	Complex 1 LYR protein	N				3.D.1.6.2
HIM_01750	G10 protein	N
HIM_01751		N								C2H2 zinc finger
HIM_01752	Telomerase activating protein Est1	N
HIM_01753	Carbohydrate/purine kinase	N
HIM_01754	Ribosomal Proteins L2, RNA binding domain // Ribosomal protein L2, C-terminal	N
HIM_01755		N
HIM_01756	Protein of unknown function DUF1770, fungi	N
HIM_01757	eRF1 domain 2 // eRF1 domain 3 // eRF1 domain 1/Pelota-like	N
HIM_01758		N
HIM_01759	DUF3074	N
HIM_01760	Domain of unknown function DUF2428, death-receptor-like	N
HIM_01761	Ribosomal protein L1	N
HIM_01762	GPI mannosyltransferase	N			GT22
HIM_01763	SKP1 component, dimerisation // SKP1 component, POZ	N
HIM_01764	Ribosomal protein L39e	N
HIM_01765	ARF/SAR superfamily	N
HIM_01766		N
HIM_01767	Glucose-methanol-choline oxidoreductase, N-terminal // Glucose-methanol-choline oxidoreductase, C-terminal // Fumarate reductase/succinate dehydrogenase flavoprotein, N-terminal	N
HIM_01768	3'5'-cyclic nucleotide phosphodiesterase, catalytic domain	N
HIM_01769	Peptidase C19, ubiquitin-specific peptidase, DUSP domain // Peptidase C19, ubiquitin carboxyl-terminal hydrolase 2	N		C19
HIM_01770	Peptidase M16, N-terminal // Peptidase M16, C-terminal	N		M16A
HIM_01771	Zinc finger, CCHC-type	N								Zinc finger, CCHC-type
HIM_01772	Zinc finger, CHCC-type	N				3.D.1.6.2
HIM_01773	Uncharacterised protein family UPF0047	N
HIM_01774		N
HIM_01775		N
HIM_01776		N
HIM_01777	Protein of unknown function DUF28	N
HIM_01778		N
HIM_01779	RNA recognition motif domain	N
HIM_01780	Transcription initiation factor IIA, gamma subunit, C-terminal	N
HIM_01781	Molybdenum cofactor synthesis C-terminal // Radical SAM // Molybdopterin cofactor biosynthesis C (MoaC) domain	N
HIM_01782	Zinc finger, FYVE-type	N
HIM_01783	GNS1/SUR4 membrane protein	N
HIM_01784	Peptidase S10, serine carboxypeptidase	N		S10													PHI:901|um01886||TX:5270|Ustilago
HIM_01785	Aminoacyl-tRNA synthetase, class Ib	N
HIM_01786	Ribosome maturation protein SBDS, N-terminal // Ribosome maturation protein SBDS, C-terminal	N
HIM_01787	Ribosomal protein S13	N
HIM_01788		N
HIM_01789		N
HIM_01790		N				2.A.2.6.1
HIM_01791		Y
HIM_01792	Membrane-associated, eicosanoid/glutathione metabolism (MAPEG) protein	N
HIM_01793	Glycoside hydrolase, family 16	N	Concanavalin_A-like_lectin/glucanase		GH16
HIM_01794	Galactosyl transferase	N			GT34
HIM_01795		N
HIM_01796	Peptidase M22, glycoprotease	N		M22
HIM_01797	Proteasome, subunit alpha/beta	N		T01A
HIM_01798		N						PTH_MGG_00277									PHI:441|BTP1|CAE55153|TX:40559|Botrytis
HIM_01799	NmrA-like	N
HIM_01800	Cytochrome P450	N					CYP52H1
HIM_01801	Short-chain dehydrogenase/reductase SDR	N															PHI:59|THR1|BAA18962|TX:5462|Colletotrichum
HIM_01802		N
HIM_01803		N
HIM_01804	C2 calcium-dependent membrane targeting	N
HIM_01805	Zinc finger, FYVE-type // Zinc finger, C3HC4 RING-type	N
HIM_01806		N														Y
HIM_01807	Zinc finger, C2H2-type // Transcription factor, fungi // Zn(2)-C6 fungal-type DNA-binding domain	N								C2H2 zinc finger | Zn2Cys6
HIM_01808		N
HIM_01809	ABC transporter-like // ABC transporter, transmembrane domain	N				3.A.1.201.11											PHI:1018|ABC3|AAZ81480|TX:148305|Magnaporthe
HIM_01810		N
HIM_01811		N
HIM_01812	Serine/threonine-protein kinase-like domain	N							(CAMK/CAMK1)								PHI:1082|CpkA|ABD59786|TX:13684|Stagonospora
HIM_01813	Ubiquitin-conjugating enzyme, E2	N
HIM_01814	Sec1-like protein	N
HIM_01815	SWIRM // Amine oxidase // High mobility group, HMG1/HMG2	N								HMG | Homeodomain-like | Winged helix repressor DNA-binding
HIM_01816	ATPase, F1 complex, gamma subunit	N				3.A.2.1.3
HIM_01817	DNA topoisomerase I, DNA binding, eukaryotic-type // DNA topoisomerase I, catalytic core, eukaryotic-type	N															PHI:80|TOP1|AAB39507|TX:5476|Candida
HIM_01818	Glycoside hydrolase, family 16	N	Concanavalin_A-like_lectin/glucanase		GH16
HIM_01819	DDE superfamily endonuclease, CENP-B-like	N								Centromere protein B, DNA-binding region | Homeodomain-like						Y
HIM_01820	Zinc finger, C2H2-type	N								C2H2 zinc finger
HIM_01821	Domain of unknown function DUF71, ATP-binding domain // Endoribonuclease L-PSP	N
HIM_01822	Protein of unknown function DUF202	N
HIM_01823	UvrABC complex, subunit B	N
HIM_01824		N									t1pkscluster69	hypothetical protein HIM 01824
HIM_01825	Peptidase M3A/M3B	N		M03A							t1pkscluster69	Mitochondrial intermediate peptidase
HIM_01826	Apolipoprotein O	N									t1pkscluster69	hypothetical protein HIM 01826
HIM_01827	tRNA-dihydrouridine synthase	N									t1pkscluster69	FMN-linked oxidoreductases
HIM_01828		N									t1pkscluster69	hypothetical protein HIM 01828
HIM_01829	Alcohol dehydrogenase GroES-like // Alcohol dehydrogenase, C-terminal // Acyl transferase // Methyltransferase type 12 // Beta-ketoacyl synthase, N-terminal // Beta-ketoacyl synthase, C-terminal // Polyketide synthase, KR	N									t1pkscluster69	Thiolase-like	KS/AT	KS/AT/DH/cMT/ER/KR/ACP			PHI:55|PKS1|AAB08104|TX:5016|Cochliobolus
HIM_01830	Cytochrome P450	N					CYP65AG3				t1pkscluster69	Cytochrome P450					PHI:438|BcBOT1
HIM_01831	Taurine catabolism dioxygenase TauD/TfdA	N									t1pkscluster69	Clavaminate synthase-like
HIM_01832	Serine hydrolase	N									t1pkscluster69	alpha/beta-Hydrolases
HIM_01833		Y									t1pkscluster69	hypothetical protein HIM 01833				Y
HIM_01834		N									t1pkscluster69	hypothetical protein HIM 01834				Y
HIM_01835		N									t1pkscluster69	hypothetical protein HIM 01835
HIM_01836		N
HIM_01837	Ubiquitin	N
HIM_01838	BRCA1-associated 2 // Zinc finger, C3HC4 RING-type // Zinc finger, UBP-type	N
HIM_01839		N
HIM_01840	Integrase, catalytic core // Reverse transcriptase, RNA-dependent DNA polymerase	N
HIM_01841	Sucraseferredoxin-like	N
HIM_01842		Y														Y
HIM_01843		N
HIM_01844	Chromo shadow // Chromo domain	N
HIM_01845	Domain of unknown function DUF239, plant	Y
HIM_01846		N
HIM_01847	Heme A synthase/Protoheme IX farnesyltransferase	N															PHI:503|COX15|AAB64668|TX:4932|Saccharomyces
HIM_01848	Small-subunit processome, Utp14	N
HIM_01849	Sodium/calcium exchanger membrane region	N				2.A.19.2.2
HIM_01850	Glycoside hydrolase, family 81	N			GH81
HIM_01851		N
HIM_01852	Heat shock protein DnaJ, N-terminal	N
HIM_01853	CMP/dCMP deaminase, zinc-binding	N
HIM_01854		N			GH115
HIM_01855	Argonaute/Dicer protein, PAZ // Domain of unknown function DUF1785 // Stem cell self-renewal protein Piwi	N
HIM_01856		N
HIM_01857		N
HIM_01858	Major facilitator superfamily	N				2.A.1.3.35											PHI:544|BCMFS1|AAF64435|TX:332648|Botrytis
HIM_01859		Y														Y
HIM_01860	Foie gras liver health family 1 // Domain of unknown function DUF1683, C-terminal	N
HIM_01861	Ribosomal protein L27/L41, mitochondrial	N
HIM_01862	Alpha/beta hydrolase fold-3	N			CE10
HIM_01863	Pre-rRNA-processing protein TSR2	N
HIM_01864	BSD	N
HIM_01865	Glucose-repressible protein Grg1	N
HIM_01866	bZIP transcription factor, bZIP-1 // Transcription factor PAP1	N								bZIP							PHI:412|CHAP1|AAS64313|TX:5016|Cochliobolus
HIM_01867	Serine/threonine-protein kinase-like domain	N							(AGC/YANK)
HIM_01868	Protein of unknown function DUF3632	N
HIM_01869		N
HIM_01870		N
HIM_01871	Riboflavin kinase domain, bacterial/eukaryotic	N
HIM_01872		N								Zn2Cys6
HIM_01873	Major facilitator superfamily	N				2.A.1.2.6											PHI:511|CaNAG4|EAK93098|TX:5476|Candida
HIM_01874	Glycoside hydrolase, family 5	N			GH5
HIM_01875	Transketolase-like, pyrimidine-binding domain // Transketolase, C-terminal	N
HIM_01876	WASH complex, F-actin capping protein, alpha subunit	N
HIM_01877	Cytochrome b5	N
HIM_01878	Transcription factor TFIIE beta subunit, DNA-binding domain	N
HIM_01879	DSBA-like thioredoxin domain	N
HIM_01880	Zinc finger, C2H2-type	N								C2H2 zinc finger
HIM_01881		N
HIM_01882	VHS // GAT	N
HIM_01883	Phospholipid methyltransferase	N
HIM_01884	RXT2-like, N-terminal	N
HIM_01885	Glycoside hydrolase, family 3, N-terminal // GCN5-related N-acetyltransferase (GNAT) domain	N			GH3
HIM_01886		N								C2H2 zinc finger
HIM_01887		N														Y
HIM_01888	Heat-labile enterotoxin, A chain	N
HIM_01889	Lipase, secreted	Y
HIM_01890		N						PTH_MGG_06535									PHI:404|PTH11|AAD30436|TX:148305|Magnaporthe
HIM_01891	NADP-dependent oxidoreductase domain	N
HIM_01892	FAD dependent oxidoreductase	N
HIM_01893	Major facilitator superfamily	N				2.A.1.14.11
HIM_01894		N
HIM_01895	Regulator of chromosome condensation, RCC1	N
HIM_01896		N
HIM_01897		Y														Y
HIM_01898	Methyltransferase type 11	N															PHI:482|LAEA|AAR01218|TX:5085|Aspergillus
HIM_01899	NmrA-like	N
HIM_01900	Nucleotidyl transferase domain // PAP/25A-associated	N
HIM_01901	General substrate transporter	N				2.A.1.1.39											PHI:538|FRT1|AAU87358|TX:40559|Botrytis
HIM_01902	Alpha/beta hydrolase fold-3	N			CE10
HIM_01903	Alanine racemase, N-terminal	N
HIM_01904	Endoribonuclease L-PSP	N
HIM_01905		N														Y
HIM_01906	Amino acid permease domain	N				2.A.3.8.4
HIM_01907	Major facilitator superfamily	N				2.A.1.14.11
HIM_01908	Transcription factor, fungi // Zn(2)-C6 fungal-type DNA-binding domain	N								Zn2Cys6							PHI:1021|CTF1|ABR12478|TX:5507|Fusarium
HIM_01909	Acyl-CoA oxidase/dehydrogenase, central domain // Acyl-CoA dehydrogenase, N-terminal // Acyl-CoA oxidase/dehydrogenase, type 1	N
HIM_01910		Y														Y
HIM_01911	3-hydroxyacyl-CoA dehydrogenase, NAD binding // 3-hydroxyacyl-CoA dehydrogenase, C-terminal	N
HIM_01912	Oxidoreductase, FAD-binding domain // Cytochrome b5 // Oxidoreductase FAD/NAD(P)-binding	N
HIM_01913	Cytochrome P450	N					CYP540B3
HIM_01914	Phospholipase/carboxylesterase	N			CE10
HIM_01915	General substrate transporter	N				2.A.1.1.33											PHI:538|FRT1|AAU87358|TX:40559|Botrytis
HIM_01916		N														Y
HIM_01917	Integrase, catalytic core // Reverse transcriptase, RNA-dependent DNA polymerase	N														Y
HIM_01918		N									nrps-t1pkscluster77	hypothetical protein HIM 01918
HIM_01919	Cytochrome P450	N					CYP505C3				nrps-t1pkscluster77	Cytochrome P450
HIM_01920	Dolichol-phosphate mannosyltransferase subunit 3	N									nrps-t1pkscluster77	hypothetical protein HIM 01920
HIM_01921		N									nrps-t1pkscluster77	hypothetical protein HIM 01921
HIM_01922	Alcohol dehydrogenase, iron-type	N									nrps-t1pkscluster77	Dehydroquinate synthase-like
HIM_01923	Oxidoreductase-like, N-terminal	N									nrps-t1pkscluster77	hypothetical protein HIM 01923
HIM_01924	Phosphoribosyltransferase	N									nrps-t1pkscluster77	Xanthine phosphoribosyltransferase 1
HIM_01925	Cytochrome P450	N					CYP52F2				nrps-t1pkscluster77	Cytochrome P450
HIM_01926	Condensation domain // AMP-dependent synthetase/ligase	N									nrps-t1pkscluster77	Acetyl-CoA synthetase-like	C/A	A
HIM_01927		N									nrps-t1pkscluster77	hypothetical protein HIM 01927
HIM_01928	Integral peroxisomal membrane peroxin	N									nrps-t1pkscluster77	hypothetical protein HIM 01928
HIM_01929	Aminoglycoside phosphotransferase	N									nrps-t1pkscluster77	Protein kinase-like
HIM_01930	Glutamine amidotransferase type 1	N									nrps-t1pkscluster77	Class I glutamine amidotransferase-like
HIM_01931	FAD dependent oxidoreductase	N									nrps-t1pkscluster77	Nucleotide-binding				Y
HIM_01932	Condensation domain // AMP-dependent synthetase/ligase	N									nrps-t1pkscluster77	Acetyl-CoA synthetase-like	C/A	A/PCP/C			PHI:160|AMT|AAF01762|TX:5599|Alternaria
HIM_01933		N									nrps-t1pkscluster77	Acyl-CoA N-acyltransferase
HIM_01934	Aminotransferase, class I/classII	N									nrps-t1pkscluster77	Pyridoxal phosphate-dependent transferase,					PHI:595|ALS1|AAZ95011|TX:13684|Stagonospora
HIM_01935		N									nrps-t1pkscluster77	hypothetical protein HIM 01935
HIM_01936	Alcohol dehydrogenase GroES-like // Alcohol dehydrogenase, C-terminal // Acyl transferase // Phosphopantetheine-binding // Methyltransferase type 12 // Beta-ketoacyl synthase, N-terminal // Beta-ketoacyl synthase, C-terminal // Polyketide synthase, KR	N									nrps-t1pkscluster77	Thiolase-like	KS/AT	KS/AT/DH/cMT/ER/KR			PHI:255|FUM1
HIM_01937		Y									nrps-t1pkscluster77	hypothetical protein HIM 01937
HIM_01938		N									nrps-t1pkscluster77	hypothetical protein HIM 01938
HIM_01939	Short-chain dehydrogenase/reductase SDR	N									nrps-t1pkscluster77	NAD(P)-binding Rossmann-fold
HIM_01940	Pogo transposase / Cenp-B / PDC2, subgroup, DNA-binding HTH domain // DDE superfamily endonuclease, CENP-B-like	N								Centromere protein B, DNA-binding region | Homeodomain-like	nrps-t1pkscluster77	Homeo				Y
HIM_01941	TFIIE alpha	N									nrps-t1pkscluster77	hypothetical protein HIM 01941
HIM_01942	Major facilitator superfamily	N				2.A.1.3.34					nrps-t1pkscluster77	Major facilitator superfamily, general					PHI:544|BCMFS1|AAF64435|TX:332648|Botrytis
HIM_01943	Ankyrin repeat	N														Y
HIM_01944	Transcription activator, osmotic-stress induced	N									t1pkscluster78	hypothetical protein HIM 01944				Y
HIM_01945	Pogo transposase / Cenp-B / PDC2, subgroup, DNA-binding HTH domain // DDE superfamily endonuclease, CENP-B-like	N								Centromere protein B, DNA-binding region | Homeodomain-like	t1pkscluster78	Homeo				Y
HIM_01946	Methyltransferase type 11	N									t1pkscluster78	S-adenosyl-L-methionine-dependent
HIM_01947	Taurine catabolism dioxygenase TauD/TfdA	N									t1pkscluster78	Clavaminate synthase-like
HIM_01948	Short-chain dehydrogenase/reductase SDR	N									t1pkscluster78	NAD(P)-binding Rossmann-fold					PHI:784|MGG_00056|EDK03390|TX:148305|Magnaporthe
HIM_01949	Phosphopantetheine-binding	N									t1pkscluster78	Acyl carrier protein-like				Y	PHI:55|PKS1|AAB08104|TX:5016|Cochliobolus
HIM_01950	Integrase, catalytic core // Reverse transcriptase, RNA-dependent DNA polymerase	N									t1pkscluster78	Ribonuclease H-like				Y
HIM_01951	Alcohol dehydrogenase, C-terminal // Acyl transferase // Methyltransferase type 12 // Beta-ketoacyl synthase, N-terminal // Beta-ketoacyl synthase, C-terminal // Polyketide synthase, KR	N									t1pkscluster78	Thiolase-like	KS/AT				PHI:55|PKS1|AAB08104|TX:5016|Cochliobolus
HIM_01952	Ribosomal protein L50, mitochondria	N									t1pkscluster78	hypothetical protein HIM 01952
HIM_01953		N									t1pkscluster78	hypothetical protein HIM 01953
HIM_01954	DAHP synthetase I/KDSA	N									t1pkscluster78	Phospho-2-dehydro-3-deoxyheptonate aldolase,
HIM_01955		N									t1pkscluster78	hypothetical protein HIM 01955
HIM_01956		N									t1pkscluster78	hypothetical protein HIM 01956
HIM_01957	Ribosomal protein L13e	N									t1pkscluster78	hypothetical protein HIM 01957
HIM_01958		N									t1pkscluster78	Armadillo-type fold
HIM_01959	Protein Transporter, Pam16	N				3.A.8.1.1					t1pkscluster78	Mitochondrial import inner membrane translocase
HIM_01960	Biotin/lipoate A/B protein ligase // Biotin-protein ligase, N-terminal	N									t1pkscluster78	Class II aaRS and biotin synthetases
HIM_01961		N
HIM_01962	Mitochondrial genome maintenance MGM101	N
HIM_01963	TB2/DP1/HVA22-related protein	N
HIM_01964		N
HIM_01965		N														Y
HIM_01966		N
HIM_01967	Carbohydrate-binding WSC	N
HIM_01968	Methyltransferase type 11	N															PHI:482|LAEA|AAR01218|TX:5085|Aspergillus
HIM_01969		N
HIM_01970		N
HIM_01971	CMP/dCMP deaminase, zinc-binding	N
HIM_01972	Nicotinamide N-methyltransferase, putative	N
HIM_01973		N
HIM_01974	CDR ABC transporter // ABC transporter-like // ABC-2 type transporter	N				3.A.1.205.6											PHI:391|ABC2|BAC67162|TX:148305|Magnaporthe
HIM_01975	Protein of unknown function DUF833	N
HIM_01976		N
HIM_01977	Transcription factor Tfb2	N
HIM_01978	Thioesterase superfamily	N
HIM_01979		N
HIM_01980	Fatty acid hydroxylase	N
HIM_01981	Domain of unknown function DUF1993	N
HIM_01982	Oxoglutarate/iron-dependent oxygenase	N
HIM_01983	Hydroxymethylglutaryl-CoA reductase, class I/II // Sterol-sensing	N															PHI:1006|HMR1|Not
HIM_01984	Isochorismatase-like	N
HIM_01985		N														Y
HIM_01986	Mitochondrial substrate/solute carrier	N				2.A.29.4.3
HIM_01987		N														Y
HIM_01988	Proprotein convertase, P // Peptidase S8/S53, subtilisin/kexin/sedolisin	N		S08B													PHI:306|KEX2|AAB80929|TX:5476|Candida
HIM_01989	BAR // Phox homologous domain	N
HIM_01990	LETM1-like	N				2.A.97.1.4
HIM_01991		N
HIM_01992		N
HIM_01993	DNA glycosylase/AP lyase, catalytic domain // DNA glycosylase/AP lyase, H2TH DNA-binding	N
HIM_01994		N
HIM_01995		N
HIM_01996	zf-Nse	N
HIM_01997	Peptidase S10, serine carboxypeptidase	Y		S10
HIM_01998	Methyltransferase type 12	N
[truncated: 10,704 more rows]

## Sheet: S6
Table S6 Lectin encoding genes identified in fungi
Families	HIMa	AO	MH	DRE	MRO	BBA	CCM	TIN	OCS
Mannose-binding lectin	2	3	7	2	2	12	2	1	1
Concanavalin A-like lectin/glucanase	32	49	52	28	38	43	39	34	21
C-type lectin	4	2	1	1	1	1	1	0	1
Ricin B-related lectin	2	10	10	3	2	7	4	1	1
Calcium-mediated lectin	0	0	0	0	1	0	0	0	0
H-type lectin	0	4	3	1	0	0	0	0	1
Fucose-specific lectin	0	14	9	4	3	2	0	3	2
Bulb-type lectin	0	1	1	1	0	0	0	0	0
Galectin	0	0	0	1	0	0	0	0	0
Fungal fruit body lectin	0	1	0	0	1	1	0	0	0
Total	40	84	83	41	48	66	46	39	27
aHIM, Hirsutella minnesotensis; AO, Arthrobotrys oligospora; DRE, Drechslerella stenobrocha; MH, Monacrosporium haptotylum; OCS, Ophiocordyceps sinensis; TIN, Tolypocladium inflatum; MRO, Metarhizium robertsii; BBA, Beauveria bassiana; CCM, Cordyceps militaris.

## Sheet: S7
Table S7. Protease genes in different fungal genomes, arranged by MEROPS family
MEROPS family	HIMa	AO	MH	DRE	OCS	TIN	MRO	CCM	BBA	FG	SS	MO	AN	NC	SC
Aspartic peptidases	25	32	33	20	14	20	33	28	27	20	13	21	11	19	10
A01: pepsin	24	32	33	20	13	19	32	27	26	19	12	20	10	18	9
A22: presenilin	1	0	0	0	1	1	1	1	1	1	1	1	1	1	1
Cysteine peptidases	54	54	52	44	37	54	51	53	52	59	49	52	49	45	34
C01: papain	1	1	0	1	0	1	1	2	0	1	1	1	1	1	1
C02: calpain	3	2	2	1	1	3	1	2	2	4	4	5	2	4	0
C12: ubiquitinyl hydrolase	4	4	2	2	3	4	4	4	4	4	4	4	4	3	1
C13: legumain	1	1	1	1	1	1	1	1	1	1	1	1	1	1	1
C14: caspase	7	9	4	4	2	2	2	3	3	5	1	2	3	2	1
C15: pyroglutamyl-peptidase I	1	0	0	0	1	1	0	1	1	0	1	1	1	0	0
C19: ubiquitin-specific peptidase	17	16	18	16	14	16	15	16	16	16	16	15	15	15	17
C40: dipeptidyl-peptidase	0	0	0	0	0	0	1	1	1	0	0	0	1	0	0
C44: amidophosphoribosyltransferase	4	4	4	4	3	4	4	4	4	5	3	4	4	4	5
C45: aminopenicillanic acid acyl-transferase	0	1	1	0	0	2	0	3	1	1	1	0	2	0	0
C48: Ulp1 peptidase	3	3	3	3	3	3	3	2	3	3	3	3	3	3	2
C50: separase	1	1	1	1	0	1	1	1	1	1	1	1	1	1	1
C54: autophagin-1	1	1	1	1	1	1	1	0	1	1	1	1	1	1	1
C56: PfpI peptidase	5	4	8	3	3	9	11	8	9	9	5	7	5	4	2
C59: penicillin V acylase precursor	0	0	0	0	0	0	0	0	0	1	0	0	0	0	0
C65: otubain-1	2	1	1	1	1	1	1	1	1	1	1	1	1	1	0
C69: dipeptidase A	0	0	0	0	0	0	1	1	0	1	0	1	0	0	0
C78: UfSP1 peptidase	0	1	1	1	1	1	0	0	0	1	1	1	0	1	0
C85: DUBA deubiquitinylating enzyme	2	3	3	3	1	2	2	1	2	2	3	2	3	2	2
C86: ataxin-3	0	0	0	0	0	0	0	0	0	0	0	0	0	0	0
C97: DeSI-1 peptidase	2	2	2	2	2	2	2	2	2	2	2	2	1	2	0
Glutamic peptidases	0	1	0	0	0	4	4	8	7	1	2	2	2	2	0
G01: scytalidoglutamic peptidase	0	1	0	0	0	4	4	8	7	1	2	2	2	2	0
Metallopeptidases	95	93	100	77	78	96	127	116	118	121	79	117	93	83	56
M01: aminopeptidase N	3	3	4	4	2	2	3	5	4	3	3	4	3	3	3
M03: thimet oligopeptidase	3	2	3	2	1	5	5	7	7	4	2	2	0	2	2
M04: thermolysin	1	2	0	0	1	3	1	1	1	2	1	1	0	1	0
M06: PrtV peptidase	0	0	0	0	0	0	0	0	0	0	0	0	0	0	0
M10: matrix metallopeptidase	0	4	8	2	0	1	3	0	1	1	0	0	1	0	0
M12: adamalysin	1	1	1	1	1	2	2	2	2	2	0	2	2	1	0
M13: neprilysin	0	0	1	0	1	0	0	0	0	1	1	1	1	0	0
M14: carboxypeptidase	3	3	4	3	1	2	3	4	3	8	3	11	2	2	1
M16: pitrilysin	6	6	6	6	6	5	7	6	6	6	6	5	5	6	8
M17: leucyl aminopeptidase	0	0	0	0	0	0	0	0	0	0	0	0	0	0	0
M18: aminopeptidase I	2	2	2	2	2	2	2	2	3	2	2	2	2	2	2
M19: membrane dipeptidase	0	1	1	1	0	1	0	1	1	2	1	2	1	1	0
M20: glutamate carboxypeptidase	6	5	4	4	4	6	9	15	13	13	6	8	14	6	4
M22: O-sialoglycoprotein peptidase	2	2	2	2	0	1	2	2	2	2	2	2	2	2	2
M23: beta-lytic metallopeptidase	0	0	0	0	2	0	0	1	2	2	0	2	1	0	0
M24: methionyl aminopeptidase 1	9	9	10	8	9	11	12	12	9	10	11	10	11	8	7
M28: aminopeptidase S	10	14	13	9	8	7	9	9	7	15	5	17	7	8	4
M35: deuterolysin	4	0	0	0	4	1	5	2	3	1	2	8	4	2	0
M36: fungalysin	0	0	0	0	3	0	2	1	0	1	0	1	0	0	0
M38: isoaspartyl dipeptidase	4	7	6	7	3	8	14	9	9	13	6	7	12	9	3
M41: FtsH peptidase	14	12	12	14	12	16	18	12	15	14	12	13	9	12	11
M43: metallopeptidase MEP1	11	4	7	2	8	7	15	7	11	2	0	2	2	2	0
M48: Ste24 peptidase	2	2	2	2	1	2	2	3	3	2	2	2	1	2	2
M49: dipeptidyl-peptidase III	2	2	2	1	1	1	2	5	3	2	2	2	3	1	1
M50: S2P protease	0	0	0	0	0	0	0	0	0	0	0	0	0	1	1
M54: archaelysin	0	1	1	0	0	1	0	0	0	1	0	0	1	0	0
M60: enhancin	0	0	0	0	0	0	0	0	0	0	0	0	0	0	0
M61: glycyl aminopeptidase	0	0	0	0	0	0	0	0	1	0	0	0	0	0	0
M64: IgA peptidase	0	0	0	0	0	0	0	0	0	0	0	1	0	0	0
M67: Poh1 peptidase	7	6	6	4	6	7	7	7	7	7	7	7	5	7	3
M76: Atp23 peptidase	1	1	1	1	0	1	1	1	1	1	1	1	1	1	0
M79: prenyl peptidase	0	1	1	1	1	1	0	1	1	1	1	1	1	1	1
M80: Wss1 peptidase	3	3	3	1	1	3	3	1	3	3	3	3	2	3	1
M86: PghP gamma-polyglutamate hydrolase	1	0	0	0	0	0	0	0	0	0	0	0	0	0	0
Serine proteases	99	89	117	56	47	82	162	114	135	119	65	103	69	51	26
S01: trypsin	4	1	0	1	0	0	32	8	17	2	2	3	2	1	0
S08: subtilisin	21	43	51	18	12	16	47	19	27	27	4	26	3	8	4
S09: prolyl oligopeptidase	7	4	5	4	2	5	5	10	7	9	5	6	10	3	2
S10: carboxypeptidase Y	16	4	13	3	8	8	11	11	12	9	9	6	5	4	2
S12: D-Ala-D-Ala carboxypeptidase B	11	3	6	1	7	15	18	19	22	17	4	7	7	6	0
S14: peptidase Clp	1	1	1	1	1	1	1	1	1	1	1	1	1	1	0
S15: Xaa-Pro dipeptidyl-peptidase	0	0	0	0	0	1	1	0	1	4	1	3	3	1	0
S16: Lon-A peptidase	2	2	2	2	1	2	2	2	2	2	2	2	2	2	1
S26: signal peptidase I	0	1	1	0	0	0	0	0	0	0	0	1	0	0	0
S28: lysosomal Pro-Xaa carboxypeptidase	1	3	5	4	0	3	5	4	4	2	3	6	2	2	0
S33: prolyl aminopeptidase	30	22	26	16	13	23	30	25	26	40	26	34	29	17	15
S49: signal peptide peptidase A	0	0	0	0	0	0	0	0	0	0	0	0	0	0	0
S51: dipeptidase E	0	0	0	0	0	0	0	0	0	0	0	0	0	0	0
S53: sedolisin	1	1	2	2	1	4	8	12	13	2	4	4	2	2	0
S54: rhomboid-1	3	3	3	4	2	3	2	3	3	3	4	4	3	4	2
S64: Ssy5 peptidase	1	1	2	0	0	0	0	0	0	0	0	0	0	0	0
S66: murein tetrapeptidase LD-carboxypeptidase	1	0	0	0	0	1	0	0	0	1	0	0	0	0	0
Threonine peptidase	20	20	20	19	15	18	24	22	20	21	21	21	20	20	15
T01: proteasome	14	14	14	14	12	13	14	14	14	14	14	14	15	14	13
T02: glycosylasparaginase	2	2	2	2	1	1	4	2	2	3	2	3	2	3	0
T03: gamma-glutamyltransferase 1	3	3	3	2	2	3	5	5	3	3	3	3	2	2	1
T05: ornithine acetyltransferase	1	1	1	1	0	1	1	1	1	1	2	1	1	1	1
Total	293	289	322	216	191	274	401	341	359	341	229	316	244	220	141
Protease with signal peptide	53	49	56	34	40	61	107	88	77	59	74	32	39	33	11
Percentage of protease with signal peptide	0.180887	0.16955	0.173913	0.157407	0.209424	0.222628	0.266833	0.258065	0.214485	0.173021	0.323144	0.101266	0.159836	0.15	0.0780142
aHIM, Hirsutella minnesotensis; AO, Arthrobotrys oligospora; DRE, Drechslerella stenobrocha; MH, Monacrosporium haptotylum; OCS, Ophiocordyceps sinensis; TIN, Tolypocladium inflatum; MRO, Metarhizium robertsii; BBA, Beauveria bassiana; CCM, Cordyceps militaris; FG, Fusarium graminearum; MO, Magnaporthe oryzae; SS, Sclerotinia sclerotiorum; NC, Neurospora crassa; AN, Aspergillus nidulans; SC, Sacc…
Nematode endoparasitic fungi, nematode trapping fungi and insect fungi are indicated in pink, green and blue color respectively.

## Sheet: S8
Table S8. Putative protease genes with signal peptide in different fungal genomes, arranged by MEROPS family
MEROPS family	HIMa	AO	MH	DRE	OCS	TIN	MRO	BBA	CCM	FG	MO	SS	NC	AN	SC
Aspartic peptidases	12	12	12	9	7	15	20	17	18	11	12	9	13	5	9
A01: pepsin	12	12	12	9	7	15	20	17	18	11	12	9	13	5	9
Cysteine peptidases	0	2	3	0	0	0	0	1	1	0	2	0	1	2	0
C13: legumain	0	0	0	0	0	0	0	0	1	0	0	0	0	0	0
C19: ubiquitin-specific peptidase	0	0	1	0	0	0	0	0	0	0	0	0	0	0	0
C40: dipeptidyl-peptidase	0	0	0	0	0	0	0	0	0	0	0	0	0	1	0
C56: PfpI peptidase	0	2	2	0	0	0	0	1	0	0	2	0	1	1	0
Glutamic peptidases	0	0	0	0	0	3	2	6	5	1	1	2	2	2	0
G01: scytalidoglutamic peptidase	0	0	0	0	0	3	2	6	5	1	1	2	2	2	0
Metallopeptidases	17	11	6	6	17	10	17	14	19	11	19	4	10	11	0
M06: PrtV peptidase	0	0	0	0	0	0	0	0	0	0	0	0	0	0	0
M12: adamalysin	1	0	0	0	1	2	0	1	1	1	1	0	1	0	0
M14: carboxypeptidase	1	2	2	2	0	1	1	2	2	1	5	1	2	0	0
M18: aminopeptidase I	0	0	0	0	0	0	0	0	0	0	0	0	0	0	0
M20: glutamate carboxypeptidase	0	0	0	0	1	1	0	1	2	3	0	1	0	2	0
M23: beta-lytic metallopeptidase	0	0	0	0	2	0	0	1	0	0	1	0	0	1	0
M24: methionyl aminopeptidase 1	0	0	0	0	0	1	1	0	0	0	0	0	0	0	0
M28: aminopeptidase S	5	6	1	3	3	1	4	2	4	2	6	1	3	3	0
M35: deuterolysin	4	0	0	0	3	0	2	2	1	1	2	1	2	4	0
M36: fungalysin	0	0	0	0	2	0	1	0	1	1	1	0	0	0	0
M38: isoaspartyl dipeptidase	0	0	0	0	0	0	1	1	1	1	1	0	0	0	0
M43: metallopeptidase MEP1	6	3	3	1	5	4	7	4	7	1	2	0	2	1	0
M60: enhancin	0	0	0	0	0	0	0	0	0	0	0	0	0	0	0
Serine proteases	24	24	33	19	15	32	68	49	34	35	39	17	12	13	2
S01: trypsin	3	0	0	0	0	0	21	8	1	1	2	1	0	1	0
S08: subtilisin	12	16	22	11	7	13	27	12	9	13	17	3	5	1	1
S09: prolyl oligopeptidase	0	1	1	2	0	1	1	0	2	2	3	1	0	3	0
S10: carboxypeptidase Y	6	2	5	1	5	6	6	7	7	6	3	6	2	4	1
S12: D-Ala-D-Ala carboxypeptidase B	0	1	0	0	0	6	3	8	2	3	2	0	1	1	0
S28: lysosomal Pro-Xaa carboxypeptidase	0	0	3	3	0	2	3	3	3	2	5	1	2	1	0
S33: prolyl aminopeptidase	2	3	2	1	3	1	1	3	2	7	5	1	1	2	0
S51: dipeptidase E	0	0	0	0	0	0	0	0	0	0	0	0	0	0	0
S53: sedolisin	1	1	0	1	0	3	6	8	8	1	2	4	1	0	0
Threonine peptidase	0	0	2	0	1	1	0	1	0	1	1	0	1	0	0
T01: proteasome	0	0	2	0	0	0	0	0	0	0	0	0	0	0	0
T02: glycosylasparaginase	0	0	0	0	0	0	0	0	0	1	0	0	0	0	0
T03: gamma-glutamyltransferase 1	0	0	0	0	1	1	0	1	0	0	1	0	1	0	0
Total	53	49	56	34	40	61	107	88	77	59	74	32	39	33	11
aHIM, Hirsutella minnesotensis; AO, Arthrobotrys oligospora; DRE, Drechslerella stenobrocha; MH, Monacrosporium haptotylum; OCS, Ophiocordyceps sinensis; TIN, Tolypocladium inflatum; MRO, Metarhizium robertsii; BBA, Beauveria bassiana; CCM, Cordyceps militaris; FG, Fusarium graminearum; MO, Magnaporthe oryzae; SS, Sclerotinia sclerotiorum; NC, Neurospora crassa; AN, Aspergillus nidulans; SC, Sacc…
Nematode endoparasitic fungi, nematode trapping fungi and insect fungi are indicated in pink, green and blue color respectively.

## Sheet: S9
Table S9. Carbohydrate-degrading enzymes in nematode parasitic fungi and other fungi, arranged by GH family
Family	HIMa	AO	MH	DRE	MRO	BBA	CCM	TIN	OCS	FG	MO	SS	NC	AN	SC	P value (with trapping fungi)b	P value (with insect fungi)	P value (with plant pathogens)
GH1	2	2	3	1	3	1	1	3	0	3	2	3	1	3	0	1	0.54147	0.183503
GH2	5	1	2	1	6	7	6	4	3	10	8	2	5	9	0	0.0081634	0.798966	0.559775
GH3	7	9	12	8	9	11	9	7	3	21	18	13	10	20	0	0.156726	0.58705	0.0473931
GH4	0	0	0	0	0	0	0	0	0	1	0	0	1	0	0	-	-	0.42265
GH5	5	21	21	15	9	7	8	6	3	14	13	14	6	16	4	0.0198039	0.195138	0.00147602
GH6	0	2	2	1	0	0	0	0	1	1	3	1	3	2	0	0.0377496	0.373901	0.129612
GH7	0	6	5	4	0	0	0	0	0	2	6	3	5	3	0	0.0130725	-	0.0927353
GH8	0	0	0	0	0	0	0	0	0	0	0	0	0	0	0	-	-	-
GH9	0	0	0	0	0	0	0	0	0	0	0	0	1	0	0	-	-	-
GH10	0	4	5	3	0	1	0	0	0	5	6	2	4	3	0	0.0202041	0.373901	0.0690507
GH11	0	3	5	1	0	0	0	0	0	2	5	3	2	2	0	0.12169	-	0.0634142
GH12	1	1	1	0	1	1	1	1	1	4	3	4	1	1	0	0.42265	-	0.0152681
GH13	4	5	4	2	6	4	4	4	3	7	9	9	9	12	6	0.741801	0.704	0.0228602
GH15	1	4	4	3	2	2	2	2	1	3	2	4	2	2	1	0.0152681	0.0161301	0.0741799
GH16	23	16	17	14	19	24	20	19	10	24	18	18	15	12	4	0.0141564	0.115364	0.272393
GH17	4	6	6	5	5	3	3	5	4	4	7	6	4	5	4	0.0377496	1	0.199359
GH18	23	15	9	8	27	21	22	16	13	18	15	14	12	17	2	0.0300034	0.259449	0.0258236
GH19	0	0	0	0	0	0	1	0	0	0	0	0	0	0	0	-	0.373901	-
GH20	1	1	1	1	2	5	3	2	2	3	3	1	1	2	0	-	0.036682	0.183503
GH23	0	1	1	1	1	0	1	1	0	1	0	2	0	0	0	-	0.070484	0.225403
GH24	0	1	0	0	2	0	0	0	0	0	1	0	0	1	0	0.42265	0.373901	0.42265
GH25	0	0	0	0	2	1	1	1	0	0	0	1	1	3	0	-	0.0341094	0.42265
GH26	0	1	1	0	0	0	0	0	0	0	0	1	1	3	0	0.183503	-	0.42265
GH27	1	2	5	3	2	2	0	3	1	2	3	3	0	2	0	0.118083	0.304559	0.0377496
GH28	1	7	20	1	1	1	1	1	0	6	3	16	2	9	1	0.275591	0.373901	0.203024
GH29	0	0	0	0	1	2	2	0	0	1	4	0	0	0	0	-	0.0890093	0.29986
GH30	1	1	2	0	0	0	0	1	0	0	1	0	2	0	0	1	0.0161301	0.183503
GH31	3	3	5	4	6	6	4	4	2	8	6	6	5	10	1	0.225403	0.134702	0.031504
GH32	1	0	0	0	2	1	1	2	1	6	4	1	2	2	1	-	0.177808	0.207882
GH33	0	1	0	0	1	0	0	0	0	1	2	1	0	1	1	0.42265	0.373901	0.057191
GH35	1	2	4	1	3	3	3	1	1	3	0	4	2	3	0	0.269703	0.070484	0.382787
GH36	1	0	0	0	1	1	1	0	1	2	0	0	0	3	0	-	0.373901	0.666667
GH37	3	1	1	1	2	2	2	2	1	2	2	1	2	1	2	-	0.00388254	0.057191
GH38	1	1	1	1	1	1	1	1	1	1	2	1	1	1	1	-	-	0.42265
GH39	0	0	0	0	0	0	0	0	0	0	1	0	0	1	0	-	-	0.42265
GH42	0	0	0	0	0	0	0	0	0	0	0	0	0	0	0	-	-	-
GH43	2	9	8	1	1	3	2	1	1	19	19	5	7	15	0	0.252913	0.373901	0.118298
GH45	0	4	4	4	1	1	0	0	0	1	1	2	1	1	0	-	0.177808	0.057191
GH46	0	0	0	0	0	0	0	0	0	0	0	0	0	0	0	-	-	-
GH47	7	5	5	4	8	7	7	7	6	10	9	8	8	7	3	0.0198039	1	0.0741799
GH51	0	1	2	0	0	0	0	0	0	2	3	2	1	2	0	0.225403	-	0.0198039
GH53	0	1	1	1	0	0	0	0	0	1	1	2	1	1	0	-	-	0.057191
GH54	0	1	1	0	1	1	1	0	0	1	1	1	1	1	0	0.183503	0.070484	-
GH55	3	9	7	4	5	8	8	4	2	3	4	4	6	6	0	0.127643	0.108701	0.183503
GH61	6	26	29	12	2	2	2	0	1	14	23	9	16	9	0	0.0893074	0.000326421	0.150344
GH62	0	1	2	1	0	0	0	0	0	1	4	0	0	2	0	0.057191	-	0.29986
GH63	1	3	2	2	1	2	2	1	1	1	1	1	1	2	2	0.057191	0.177808	-
GH64	3	1	1	0	1	1	2	2	2	2	2	2	2	0	0	0.0198039	0.00463584	-
GH65	0	1	2	1	1	0	1	0	0	0	0	1	0	1	1	0.057191	0.177808	0.42265
GH67	0	0	0	0	0	0	0	0	0	1	1	0	1	1	0	-	-	0.183503
GH71	0	3	1	1	1	0	0	1	0	0	1	8	6	5	0	0.129612	0.177808	0.355497
GH72	6	5	6	5	5	6	5	5	6	3	5	6	5	5	5	0.183503	0.070484	0.269703
GH73	0	0	0	0	0	0	0	0	0	1	0	0	0	0	0	-	-	0.42265
GH74	1	4	4	3	1	1	1	1	1	2	2	1	2	3	3	0.0152681	-	0.183503
GH75	1	1	1	1	3	2	2	1	1	1	1	0	1	2	0	-	0.0993007	0.42265
GH76	9	7	7	6	14	9	10	6	6	8	8	12	10	6	2	0.0198039	1	0.825922
GH78	0	5	7	3	0	0	0	1	0	7	3	4	1	9	0	0.0494136	0.373901	0.0603815
GH79	0	2	3	2	1	2	1	3	0	1	2	2	2	1	0	0.0198039	0.051606	0.0377496
GH81	1	1	1	1	1	1	1	1	1	1	2	1	1	1	2	-	-	0.42265
GH84	0	0	0	0	1	1	1	0	0	0	0	0	0	0	0	-	0.070484	-
GH85	0	1	1	1	0	0	0	0	0	0	0	0	0	0	0	-	-	-
GH88	0	0	0	0	1	1	1	1	0	1	1	0	0	2	0	-	0.0161301	0.183503
GH89	0	0	0	0	2	2	2	1	0	0	0	1	0	0	0	-	0.0248962	0.42265
GH92	6	0	0	0	5	4	4	4	1	0	6	5	2	5	0	-	0.0240435	0.335589
GH93	0	0	1	1	0	0	0	1	0	2	1	1	3	2	0	0.183503	0.373901	0.057191
GH94	0	0	0	0	0	0	0	0	0	0	1	0	1	0	0	-	-	0.42265
GH95	0	2	2	1	0	1	0	0	0	2	1	2	0	3	0	0.0377496	0.373901	0.0377496
GH99	1	0	0	0	2	0	0	2	0	0	0	0	0	0	0	-	0.704	-
GH105	0	1	2	0	3	0	0	1	1	3	3	1	2	4	0	0.225403	0.141927	0.0728274
GH106	0	0	0	0	0	0	0	0	0	1	1	1	0	0	0	-	-	-
GH108	0	1	0	1	0	0	0	0	0	0	0	0	1	0	0	0.183503	-	-
GH109	10	8	7	6	7	9	6	7	3	15	9	6	4	16	1	0.0350987	0.0213116	1
GH114	1	2	2	2	1	1	2	2	0	2	1	1	1	2	0	-	0.621308	0.42265
GH115	1	1	1	1	1	0	0	1	0	2	3	1	1	1	0	-	0.070484	0.225403
GH117	0	0	0	0	1	0	0	0	0	0	0	0	0	0	0	-	0.373901	-
GH121	0	0	0	0	0	1	1	0	0	1	0	0	1	0	0	-	0.177808	0.42265
GH124	0	0	0	1	0	0	0	0	0	0	0	0	0	0	0	0.42265	-	-
GH125	4	1	1	1	3	3	2	4	1	3	4	3	3	1	0	-	0.051606	0.183503
GH127	1	0	1	0	1	1	1	1	1	2	2	0	0	1	0	0.183503	-	0.666667
GH128	2	2	1	1	4	3	2	2	2	4	5	3	4	2	0	0.183503	0.208	0.0741799
GH129	0	0	1	0	0	0	0	0	0	0	0	0	0	0	0	0.42265	-	-
GH130	0	0	0	0	0	0	0	0	0	0	0	0	0	0	0	-	-	-
Total	155	226	251	147	193	180	164	147	89	273	278	230	196	268	47	0.232904	0.983449	0.0202857
aHIM, Hirsutella minnesotensis; AO, Arthrobotrys oligospora; DRE, Drechslerella stenobrocha; MH, Monacrosporium haptotylum; OCS, Ophiocordyceps sinensis; TIN, Tolypocladium inflatum; MRO, Metarhizium robertsii; BBA, Beauveria bassiana; CCM, Cordyceps militaris; FG, Fusarium graminearum; MO, Magnaporthe oryzae; SS, Sclerotinia sclerotiorum; NC, Neurospora crassa; AN, Aspergillus nidulans; SC, Sacc…
bP value is calculated by t-test using family size in HIM compared to other fungi. A P value of less than 0.05 was considered to be significant.

## Sheet: S10
Table S10. Carbohydrate-degrading enzymes in nematode parasitic fungi and other fungi, arranged by CBM family
Family	HIMa	AO	MH	DRE	MRO	BBA	CCM	TIN	OCS	FG	MO	SS	NC	AN	SC
CBM1	0	84	106	36	4	3	1	2	0	12	19	19	21	6	0
CBM2	0	0	0	0	0	0	0	0	1	0	0	0	0	0	0
CBM4	0	1	2	0	0	0	0	1	0	0	0	0	0	0	0
CBM5	0	0	1	0	0	0	0	0	0	0	0	0	0	0	0
CBM6	0	0	1	0	0	0	0	0	0	1	2	1	0	0	0
CBM9	0	0	0	0	0	0	0	0	0	1	0	0	0	0	0
CBM10	0	0	0	0	0	1	0	0	0	0	0	0	0	0	0
CBM13	2	8	10	3	2	6	5	1	1	4	3	3	3	0	0
CBM14	0	0	0	0	0	0	0	0	0	0	0	0	0	1	0
CBM15	0	0	0	0	0	0	0	0	0	0	0	0	0	0	0
CBM16	0	0	3	1	0	0	0	0	0	4	0	0	0	0	0
CBM17	0	0	0	0	0	0	0	0	0	0	0	1	0	0	0
CBM18	9	11	7	3	7	10	10	4	5	11	25	13	6	11	1
CBM19	0	1	1	1	0	1	1	0	0	0	2	0	0	0	1
CBM20	2	1	0	0	2	1	1	3	5	2	4	5	3	4	0
CBM21	2	4	5	1	2	2	1	1	1	2	1	1	1	1	3
CBM22	0	0	0	0	0	0	0	0	0	3	0	0	0	1	0
CBM23	0	0	0	0	0	0	0	0	0	0	1	0	0	0	0
CBM24	1	3	1	1	2	0	0	1	1	2	0	6	4	1	0
CBM27	0	0	0	0	0	0	0	0	0	0	0	0	0	1	0
CBM28	0	0	0	0	1	0	0	0	0	0	0	0	0	0	0
CBM32	0	2	2	2	1	2	2	1	0	3	1	1	1	1	1
CBM33	0	0	0	0	1	0	0	0	0	0	0	1	0	0	0
CBM35	0	1	1	1	0	0	0	0	0	2	2	1	0	1	0
CBM37	0	0	0	0	0	0	0	0	0	0	0	1	0	1	0
CBM38	0	0	0	0	0	0	0	0	0	0	0	0	1	0	0
CBM40	0	0	0	0	0	0	0	0	0	0	1	0	0	0	0
CBM42	0	0	0	0	1	1	1	0	0	1	2	1	1	1	0
CBM43	2	1	1	1	2	3	2	2	2	1	2	1	1	3	2
CBM46	0	1	1	0	0	0	0	0	0	0	0	1	0	1	0
CBM48	2	2	2	1	1	2	2	1	1	1	1	2	1	1	1
CBM50	13	7	16	4	13	11	13	6	8	9	8	6	6	18	0
CBM51	0	1	0	0	0	0	0	0	0	0	0	1	0	0	0
CBM52	0	0	0	0	0	1	0	0	0	0	1	0	1	0	0
CBM61	0	2	4	1	0	0	0	0	0	5	1	2	0	0	0
CBM63	0	0	0	0	0	0	0	0	0	3	1	1	0	1	0
CBM64	0	0	0	0	0	0	0	0	0	0	0	0	0	1	0
Total	33	130	164	56	39	44	39	23	25	67	77	68	50	55	9
aHM, Hirsutella minnesotensis; AO, Arthrobotrys oligospora; DRE, Drechslerella stenobrocha; MH, Monacrosporium haptotylum; OCS, Ophiocordyceps sinensis; TIN, Tolypocladium inflatum; MRO, Metarhizium robertsii; BBA, Beauveria bassiana; CCM, Cordyceps militaris; FG, Fusarium graminearum; MO, Magnaporthe oryzae; SS, Sclerotinia sclerotiorum; NC, Neurospora crassa; AN, Aspergillus nidulans; SC, Sacch…

[truncated: 7 more sheets: S11, S12, S13, S14, S15, S16, S17]
